# Supplementary material for: A Manganese-independent Aldolase Enables Staphylococcus aureus To Resist Host-imposed Metal Starvation
Source: mBio. 2023 Jan 4;14(1):e03223-22. doi: 10.1128/mbio.03223-22 (PMC9973326; doi:10.1128/mbio.03223-22)
Supplement: TABLE S1 [file mbio.03223-22-st001.xlsx]

## Sheet: Differential_expression_results
Txpt.label	Name	Product	Old.locus.tag	AveExpr	arlRS.KO.TSB - Newman.TSB log(2)FC	arlRS.KO.TSB - Newman.TSB adj.P.Val
NWMN_RS07465	arlS	sensor histidine kinase ArlS	NWMN_1327	2.52287	-10.0974	2.23797e-11
NWMN_RS07470	arlR	response regulator transcription factor ArlR	NWMN_1328	2.76735	-9.99371	1.1189e-09
predicted RNA 737311-737211	-	-	NA	4.39228	-6.91305	1.78736e-07
predicted RNA 2151111-2150883	-	-	NA	5.42846	-6.54565	1.14536e-06
NWMN_RS00340	sbnA	2,3-diaminopropionate biosynthesis protein SbnA	NWMN_0060	1.87536	-6.20192	8.5125e-05
NWMN_RS00345	sbnB	N-[(2S)-2-amino-2-carboxyethyl]-L-glutamate dehydrogenase SbnB	NWMN_0061	3.17424	-5.27861	0.000280542
NWMN_RS11205		delta-lysin family phenol-soluble modulin	NWMN_2624	3.1934	-5.08515	0.000116562
NWMN_RS06150		beta-class phenol-soluble modulin	NWMN_2620	0.417964	-5.0301	0.00130836
NWMN_RS01095	lrgA	antiholin-like murein hydrolase modulator LrgA	NWMN_0196	6.79386	-4.99007	0.00011196
NWMN_RS01100	lrgB	antiholin-like protein LrgB	NWMN_0197	7.77314	-4.87353	6.33989e-05
NWMN_RS13870		ATP-binding cassette domain-containing protein	NWMN_2412	4.85839	-4.46912	1.90292e-06
NWMN_RS11215		cyclic lactone autoinducer peptide	NWMN_1944	5.58368	-4.44086	4.5091e-06
NWMN_RS15695		phenol-soluble modulin PSM-alpha-1	NWMN_2619	1.37799	-4.39275	0.001228
predicted RNA 736722-736700	-	-	NA	1.96942	-4.32516	3.4362e-06
NWMN_RS03715	mgrA	HTH-type transcriptional regulator MgrA	NWMN_0655	6.15685	-4.30774	7.80565e-09
NWMN_RS13875		ABC transporter permease	NWMN_2413	3.6299	-4.30132	3.28762e-06
NWMN_RS15690		phenol-soluble modulin PSM-alpha-2	NWMN_2618	5.2374	-4.2518	0.000937552
NWMN_RS11220		GHKL domain-containing protein	NWMN_1945	8.13304	-4.21558	6.12387e-07
NWMN_RS11210	agrB	accessory gene regulator AgrB	NWMN_1943	7.82507	-4.15899	1.70569e-06
NWMN_RS11225		response regulator transcription factor	NWMN_1946	6.67486	-4.01784	1.90292e-06
NWMN_RS07605	tdcB	bifunctional threonine ammonia-lyase/L-serine ammonia-lyase TdcB	NWMN_1348	4.57343	-4.00232	8.40975e-05
predicted RNA 466574-466564	-	-	NA	-0.121331	-3.9903	0.00195943
NWMN_RS00335	sirA	staphyloferrin B ABC transporter substrate-binding protein SirA	NWMN_0059	6.13172	-3.95078	0.000280542
NWMN_RS07610	ald	alanine dehydrogenase	NWMN_1349	4.71812	-3.94906	0.000111304
NWMN_RS00355	sbnD	staphyloferrin B export MFS transporter	NWMN_0063	2.69551	-3.81979	0.0317782
NWMN_RS11230		hypothetical protein	NA	1.73912	-3.61043	0.000619332
predicted RNA 2151296-2151286	-	-	NA	-0.043034	-3.51192	0.00230326
NWMN_RS07600		amino acid permease	NWMN_1347	6.29359	-3.37294	0.000115654
NWMN_RS00350	sbnC	staphyloferrin B biosynthesis protein SbnC	NWMN_0062	4.20756	-3.32471	0.00130836
NWMN_RS01220	esxA	WXG100 family type VII secretion effector EsxA	NWMN_0219	2.88171	-3.25558	0.00163153
NWMN_RS11125	lukH	bi-component leukocidin LukGH subunit H	NWMN_1928	4.86642	-3.24936	4.23219e-06
NWMN_RS06145		beta-class phenol-soluble modulin	NWMN_1084	-0.335252	-3.17372	0.0134403
NWMN_RS00330	sirB	staphyloferrin B ABC transporter permease subunit SirB	NWMN_0058	6.72163	-3.1146	0.000237012
NWMN_RS11120	lukG	bi-component leukocidin LukGH subunit G	NWMN_1927	4.47692	-3.08125	1.1975e-05
NWMN_RS09285		MarR family transcriptional regulator	NWMN_1655	3.59812	-2.8735	0.00014828
NWMN_RS10835	sea	staphylococcal enterotoxin type A	NWMN_1883	3.33219	-2.79032	8.96376e-05
NWMN_RS07595	norB	multidrug efflux MFS transporter NorB	NWMN_1346	5.8715	-2.63721	0.000296829
NWMN_RS13635	cntL	D-histidine (S)-2-aminobutanoyltransferase CntL	NWMN_2366	2.39556	-2.61274	0.00173914
NWMN_RS00360	sbnE	L-2,3-diaminopropanoate--citrate ligase SbnE	NWMN_0064	3.99405	-2.58658	0.0046213
NWMN_RS13335	sbi	immunoglobulin-binding protein Sbi	NWMN_2317	8.34985	-2.54819	0.000128505
NWMN_RS05100		GNAT family N-acetyltransferase	NWMN_0910	4.90625	-2.52063	0.000536167
NWMN_RS13435		multidrug effflux MFS transporter	NWMN_2333	7.86749	-2.5163	1.90292e-06
NWMN_RS13640	cntK	histidine racemase CntK	NWMN_2367	3.85185	-2.51039	0.000110565
NWMN_RS13630	cntM	staphylopine dehydrogenase CntM	NWMN_2365	3.92383	-2.50336	0.000359033
NWMN_RS05885	isdB	heme uptake protein IsdB	NWMN_1040	4.10413	-2.43674	0.028683
NWMN_RS14265		hypothetical protein	NWMN_2485	0.521482	-2.35804	0.0348148
NWMN_RS12055	sfaA	staphyloferrin A export MFS transporter	NWMN_2081	7.62585	-2.33985	0.00300025
NWMN_RS01375		5'-nucleotidase, lipoprotein e(P4) family	NWMN_0249	5.52539	-2.32783	0.000174085
NWMN_RS01090		DNA-binding response regulator	NWMN_0195	5.98955	-2.31215	2.70023e-06
NWMN_RS13595		hypothetical protein	NWMN_2358	4.50169	-2.28102	0.000621358
NWMN_RS02230		superantigen-like protein SSL7	NWMN_0394	3.77517	-2.27946	0.000986568
NWMN_RS03990		ABC transporter ATP-binding protein	NWMN_0704	4.21583	-2.24304	0.00821067
NWMN_RS14860		anion permease	NWMN_2592	6.18267	-2.23717	2.40404e-05
NWMN_RS02325	lpl10	tandem-type lipoprotein Lpl10	NWMN_0412	1.80106	-2.23152	0.00802778
NWMN_RS00365	sbnF	3-(L-alanin-3-ylcarbamoyl)-2-[(2-aminoethylcarbamoyl)methyl]-2-hydroxypropanoate synthase SbnF	NWMN_0065	4.74639	-2.19785	0.0110551
NWMN_RS13755		hypothetical protein	NWMN_2389	2.46275	-2.17263	0.000116562
NWMN_RS03995		siderophore ABC transporter substrate-binding protein	NWMN_0705	6.0327	-2.12213	0.00936848
NWMN_RS03985		iron chelate uptake ABC transporter family permease subunit	NWMN_0703	3.7018	-2.12029	0.0171327
NWMN_RS01020		PTS galactitol transporter subunit IIC	NWMN_0182	0.639979	-2.07633	0.00351704
NWMN_RS03050		glycosyltransferase	NWMN_0527	7.10041	-2.05835	1.9852e-05
NWMN_RS01200		hypothetical protein	NWMN_0215	-0.00474041	-2.04316	0.0171327
NWMN_RS14365	fdaB	fructose bisphosphate aldolase	NWMN_2503	9.30542	-2.00392	3.93455e-05
NWMN_RS01170		MFS transporter	NWMN_0208	6.00593	-1.95962	0.00300025
NWMN_RS05895	isdC	heme uptake protein IsdC	NWMN_1042	5.51646	-1.95472	0.0158663
NWMN_RS13085		NAD(P)/FAD-dependent oxidoreductase	NWMN_2274	6.9981	-1.9133	0.000549345
NWMN_RS01085		sensor histidine kinase	NWMN_0194	7.75779	-1.91066	4.36177e-05
NWMN_RS13625	cntA	staphylopine-dependent metal ABC transporter substrate-binding protein CntA	NWMN_2364	6.06295	-1.90142	0.000108929
NWMN_RS07895		DUF1672 domain-containing protein	NWMN_1398	1.73191	-1.89079	0.0169596
NWMN_RS00370	sbnG	staphyloferrin B biosynthesis citrate synthase SbnG	NWMN_0066	4.37119	-1.87161	0.0202939
NWMN_RS13760		hypothetical protein	NWMN_2390	1.69275	-1.86777	0.0174403
NWMN_RS06735		hypothetical protein	NWMN_1196	3.99893	-1.85934	0.000280542
NWMN_RS12035		ABC transporter substrate-binding protein	NWMN_2078	8.27645	-1.83245	0.00478893
NWMN_RS03980		ABC transporter permease	NWMN_0702	4.61796	-1.81103	0.00882353
NWMN_RS14615		cysteine hydrolase	NWMN_2544	6.44645	-1.80421	8.29712e-05
NWMN_RS12845		hypothetical protein	NWMN_2228	5.54121	-1.79698	0.00130836
NWMN_RS14535	clfB	MSCRAMM family adhesin clumping factor ClfB	NWMN_2529	12.3737	-1.79112	9.45156e-05
NWMN_RS04110		CsbA family protein	NA	1.55756	-1.78694	0.0105374
NWMN_RS02330		hypothetical protein	NWMN_0413	3.57672	-1.78266	0.00361288
NWMN_RS11840		lytic regulatory protein	NWMN_2051	7.11656	-1.7716	9.22523e-05
NWMN_RS01370	brnQ	branched-chain amino acid transport system II carrier protein	NWMN_0248	8.71879	-1.76758	0.00177313
NWMN_RS05900	isdD	iron-regulated surface determinant protein IsdD	NWMN_1043	5.21412	-1.76088	0.0302033
NWMN_RS00675		MFS transporter	NWMN_0122	5.41928	-1.75909	2.89666e-05
NWMN_RS04870	spxA	transcriptional regulator Spx	NWMN_0867	10.3228	-1.75388	7.68175e-05
NWMN_RS13080		GNAT family N-acetyltransferase	NWMN_2273	3.51928	-1.72552	0.0143179
NWMN_RS12050	sfaB	staphyloferrin A synthetase SfaB	NWMN_2080	8.25668	-1.72332	0.00796556
NWMN_RS12045	sfaC	staphyloferrin A biosynthesis protein SfaC	NWMN_2079	6.24425	-1.71266	0.00756539
NWMN_RS11180	groES	co-chaperone GroES	NWMN_1938	4.68959	-1.708	0.0180374
NWMN_RS05905	isdE	heme ABC transporter substrate-binding protein IsdE	NWMN_1044	5.2451	-1.70224	0.026234
NWMN_RS13620		ABC transporter permease	NWMN_2363	5.82244	-1.69785	0.000249266
NWMN_RS04285	vwb	von Willebrand factor binding protein Vwb	NWMN_0757	7.67454	-1.69424	0.0113091
NWMN_RS04300		thermonuclease family protein	NWMN_0760	4.88687	-1.66672	9.59001e-05
NWMN_RS13615		ABC transporter permease	NWMN_2362	4.29429	-1.65839	0.000840852
NWMN_RS03615	sarX	HTH-type transcriptional regulator SarX	NWMN_0637	3.05036	-1.64903	0.00217286
NWMN_RS05910	isdF	hemin ABC transporter permease protein IsdF	NWMN_1045	5.45985	-1.64168	0.0267152
NWMN_RS12175		aldo/keto reductase	NWMN_2104	5.22563	-1.61714	0.00316002
NWMN_RS02835		UvrB/UvrC motif-containing protein	NWMN_0485	7.30049	-1.61106	0.0250585
NWMN_RS04295		hypothetical protein	NWMN_0759	6.3317	-1.60294	0.0191079
NWMN_RS13800	fnbA	fibronectin-binding protein FnbA	NWMN_2399	11.1335	-1.59669	0.0184737
NWMN_RS05915	srtB	class B sortase	NWMN_1046	4.59647	-1.58402	0.0484673
NWMN_RS11855		SAP domain-containing protein	NWMN_2053	4.30263	-1.58302	0.00215639
NWMN_RS11280		MutS family DNA mismatch repair protein	NWMN_1955	4.30952	-1.57898	0.00033566
NWMN_RS06040	efb	complement convertase inhibitor Efb	NWMN_1069	10.5482	-1.57037	6.33989e-05
NWMN_RS12180		MerR family transcriptional regulator	NWMN_2105	3.20835	-1.56097	0.0160385
NWMN_RS00555	cap8E	type 8 capsular polysaccharide synthesis protein Cap8E	NWMN_0099	2.51404	-1.56038	0.00566604
NWMN_RS02840		protein arginine kinase	NWMN_0486	7.28523	-1.56002	0.00797917
NWMN_RS06045	scb	complement inhibitor SCIN-B	NWMN_1070	11.4673	-1.53418	0.000744857
NWMN_RS03355		alpha/beta hydrolase	NWMN_0587	6.43017	-1.53392	0.000587557
NWMN_RS03045		glycosyltransferase	NWMN_0526	5.92328	-1.51934	0.00106939
NWMN_RS12030		iron ABC transporter permease	NWMN_2077	7.45217	-1.51417	0.00855675
NWMN_RS13610		ABC transporter ATP-binding protein	NWMN_2361	6.04959	-1.50194	0.000413303
NWMN_RS15780		recombinase family protein	NA	4.46172	-1.49938	0.00434113
NWMN_RS04105		HD domain-containing protein	NWMN_0725	4.31408	-1.48817	0.00120778
NWMN_RS00315	spa	staphylococcal protein A	NWMN_0055	10.3113	-1.48652	0.00605931
NWMN_RS00380	sbnI	bifunctional transcriptional regulator/O-phospho-L-serine synthase SbnI	NWMN_0068	4.55034	-1.47131	0.033845
NWMN_RS12935	gltS	sodium/glutamate symporter	NWMN_2246	5.57876	-1.45722	0.000812506
NWMN_RS02830		CtsR family transcriptional regulator	NWMN_0484	6.24997	-1.44701	0.0148975
NWMN_RS03905		ABC transporter ATP-binding protein	NWMN_0690	8.27382	-1.43793	0.000868394
NWMN_RS03910		ABC transporter permease/substrate-binding protein	NWMN_0691	9.08342	-1.42173	0.000961843
NWMN_RS04485		hypothetical protein	NA	1.04825	-1.41446	0.0219975
NWMN_RS02490		hypothetical protein	NA	1.05521	-1.40724	0.012489
NWMN_RS04760	clpB	ATP-dependent chaperone ClpB	NWMN_0845	8.21008	-1.40429	0.0384451
NWMN_RS00125	adsA	LPXTG-anchored adenosine synthase AdsA	NWMN_0022	6.17572	-1.39015	0.000850219
NWMN_RS01225	esaA	type VII secretion protein EsaA	NWMN_0220	2.42288	-1.37774	0.00523199
NWMN_RS06160		N-acetyltransferase	NWMN_1086	6.25407	-1.37009	0.00860107
NWMN_RS02880		Mini-ribonuclease 3	NWMN_0493	7.81776	-1.36021	0.00805761
NWMN_RS11175	groL	chaperonin GroEL	NWMN_1937	9.29241	-1.32605	0.0148975
NWMN_RS03090		MFS transporter	NWMN_0536	6.75279	-1.32148	0.00211939
NWMN_RS01215		CHAP domain-containing protein	NWMN_0218	3.5927	-1.31255	0.00163153
NWMN_RS02885	rlmB	23S rRNA (guanosine(2251)-2'-O)-methyltransferase RlmB	NWMN_0494	8.03316	-1.31039	0.00873862
NWMN_RS13605		ABC transporter ATP-binding protein	NWMN_2360	5.04263	-1.30038	0.000624718
NWMN_RS01445	lip2	YSIRK domain-containing triacylglycerol lipase Lip2/Geh	NWMN_0262	8.66868	-1.30008	0.0018293
NWMN_RS11165		hypothetical protein	NA	3.28622	-1.29869	0.0481633
NWMN_RS14420		BCCT family transporter	NWMN_2513	5.33915	-1.29694	0.00121718
NWMN_RS10810	sak	staphylokinase	NWMN_1880	2.24685	-1.29637	0.0171327
NWMN_RS03510		iron ABC transporter permease	NWMN_0617	7.34833	-1.25643	0.00873862
predicted RNA 2670868-2670963	-	-	NA	5.28958	-1.24662	0.0050121
NWMN_RS01810		glycine cleavage system protein H	NWMN_0317	4.63631	-1.24537	0.00648522
NWMN_RS00615	isdI	staphylobilin-forming heme oxygenase IsdI	NWMN_0111	4.80321	-1.24367	0.0446481
NWMN_RS11580		YwpF-like family protein	NWMN_2002	4.76098	-1.23954	0.00989526
NWMN_RS01805		LLM class flavin-dependent oxidoreductase	NWMN_0316	6.1213	-1.23456	0.00450369
NWMN_RS10680		aldehyde dehydrogenase	NWMN_1858	8.50002	-1.23285	0.0151148
NWMN_RS13950		N-acetyltransferase	NWMN_2427	6.16559	-1.23234	0.00540927
NWMN_RS02875		cysteine--tRNA ligase	NWMN_0492	8.75623	-1.23078	0.00918378
NWMN_RS04305		cold-shock protein	NWMN_0761	10.4654	-1.22902	0.00805761
NWMN_RS02870	cysE	serine O-acetyltransferase	NWMN_0491	7.36756	-1.21034	0.00887256
NWMN_RS14630	gtfA	accessory Sec system glycosyltransferase GtfA	NWMN_2547	7.14393	-1.19395	0.00532517
NWMN_RS02890		NYN domain-containing protein	NWMN_0495	7.43316	-1.17927	0.00777651
NWMN_RS00680		amino acid adenylation domain-containing protein	NWMN_0123	9.95355	-1.17137	0.000210239
NWMN_RS12025		iron chelate uptake ABC transporter family permease subunit	NWMN_2076	7.97263	-1.16974	0.0155373
NWMN_RS01815		protein-ADP-ribose hydrolase	NWMN_0318	5.71788	-1.1691	0.00710476
NWMN_RS06835		MerR family transcriptional regulator	NWMN_1216	8.89105	-1.16205	0.0132699
NWMN_RS00620		YbaN family protein	NWMN_0112	4.70165	-1.15933	0.0268607
NWMN_RS03205		transposase	NWMN_0559	5.30942	-1.15484	0.0135879
NWMN_RS08620		bifunctional (p)ppGpp synthetase/guanosine-3',5'-bis(diphosphate) 3'-pyrophosphohydrolase	NWMN_1536	8.99856	-1.15401	0.000307428
NWMN_RS03040	sdrE	MSCRAMM family adhesin SdrE	NWMN_0525	6.58598	-1.15149	0.0113091
NWMN_RS12785		MurR/RpiR family transcriptional regulator	NWMN_2217	7.45787	-1.14099	0.000249266
NWMN_RS12150		DeoR/GlpR transcriptional regulator	NWMN_2100	4.92221	-1.11613	0.00258589
predicted RNA 1251354-1251388	-	-	NA	4.59383	-1.11573	0.0116207
NWMN_RS02895		RNA polymerase sigma factor	NWMN_0496	6.3178	-1.10578	0.0031419
NWMN_RS03035	sdrD	MSCRAMM family adhesin SdrD	NWMN_0524	5.24091	-1.10549	0.00484844
NWMN_RS13600		MFS transporter	NWMN_2359	6.68761	-1.09767	0.000565062
NWMN_RS02845		ATP-dependent Clp protease ATP-binding subunit	NWMN_0487	9.8466	-1.09073	0.032126
NWMN_RS03705		ABC transporter ATP-binding protein/permease	NWMN_0653	7.31661	-1.07754	0.00185522
NWMN_RS07405		acylphosphatase	NWMN_1315	4.82624	-1.07537	0.0181887
NWMN_RS06095		superantigen-like protein SSL12	NWMN_1075	3.85048	-1.0734	0.0130911
NWMN_RS14625	gtfB	accessory Sec system glycosylation chaperone GtfB	NWMN_2546	7.1219	-1.07067	0.0253237
NWMN_RS01820		NAD-dependent deacetylase	NWMN_0319	6.65479	-1.06389	0.00782964
NWMN_RS01825		lipoate--protein ligase	NWMN_0320	5.91619	-1.06257	0.00537473
NWMN_RS06105		superantigen-like protein SSL14	NWMN_1077	3.45067	-1.05663	0.0171327
NWMN_RS08615		D-tyrosyl-tRNA(Tyr) deacylase	NWMN_1535	7.44517	-1.04343	0.000773813
NWMN_RS03515		iron ABC transporter permease	NWMN_0618	7.88063	-1.03882	0.0101653
NWMN_RS06175	rsmH	16S rRNA (cytosine(1402)-N(4))-methyltransferase RsmH	NWMN_1089	10.7293	-1.03565	0.00293882
NWMN_RS03505		ABC transporter ATP-binding protein	NWMN_0616	8.32498	-1.03255	0.00385286
NWMN_RS08610		N-acetylmuramoyl-L-alanine amidase	NWMN_1534	8.25402	-1.02763	0.00045279
NWMN_RS06840	glnA	type I glutamate--ammonia ligase	NWMN_1217	10.6596	-1.01831	0.00932543
NWMN_RS13010		YdcF family protein	NWMN_2259	4.72282	-1.01757	0.0302033
NWMN_RS06315		VOC family protein	NWMN_1118	6.53345	-1.01369	0.00091674
NWMN_RS04075	raiA	ribosome-associated translation inhibitor RaiA	NWMN_0721	5.6671	-1.01335	0.0113091
NWMN_RS14030		sterile alpha motif-like domain-containing protein	NWMN_2442	8.06851	-1.01206	0.0171327
NWMN_RS04015		EMYY motif lipoprotein	NWMN_0709	3.49495	-1.01068	0.0175171
NWMN_RS06555	hslV	ATP-dependent protease subunit HslV	NWMN_1163	7.64233	-1.00208	0.0277358
NWMN_RS04370		nitroreductase	NWMN_0773	7.31387	-0.996431	0.00710476
NWMN_RS06180	ftsL	cell division protein FtsL	NWMN_1090	7.90326	-0.994432	0.00322414		183	downregulated
NWMN_RS14665		flavin reductase family protein	NWMN_2554	5.01412	1.00713	0.00421819		217	upregulated
NWMN_RS13765		hypothetical protein	NA	1.70739	1.00727	0.0465378
NWMN_RS12675		PH domain-containing protein	NWMN_2196	4.30894	1.01388	0.0229339
NWMN_RS03960	nrdE	class 1b ribonucleoside-diphosphate reductase subunit alpha	NWMN_0700	10.9496	1.02237	0.00324333
NWMN_RS05740		RinA family phage transcriptional activator	NWMN_1013	3.70111	1.03903	0.0481633
NWMN_RS14275		fructosamine kinase family protein	NWMN_2487	5.44075	1.04156	0.0323867
NWMN_RS12905		galactose mutarotase	NWMN_2239	7.30985	1.04175	0.0113091
NWMN_RS01765		BppU family phage baseplate upper protein	NWMN_0310	5.11715	1.04244	0.029942
NWMN_RS09080		HAD family hydrolase	NWMN_1618	7.80715	1.04839	0.00260608
NWMN_RS01475		helix-turn-helix transcriptional regulator	NA	4.12007	1.05435	0.0465378
NWMN_RS07010		homoserine kinase	NWMN_1242	7.36363	1.06073	0.0174403
NWMN_RS00990		PTS transporter subunit EIIC	NWMN_0177	6.92413	1.06485	0.0195401
NWMN_RS11315	ilvB	biosynthetic-type acetolactate synthase large subunit	NWMN_1961	6.69679	1.07617	0.0135966
NWMN_RS13325		cation transporter	NWMN_2316	9.26692	1.08272	0.0445799
NWMN_RS09155		bifunctional 3-deoxy-7-phosphoheptulonate synthase/chorismate mutase	NWMN_1630	9.1587	1.09545	0.012489
NWMN_RS12750	fdhF	formate dehydrogenase subunit alpha	NWMN_2210	11.3827	1.09936	0.0242897
NWMN_RS08705		DUF4930 family protein	NWMN_1552	3.39552	1.09953	0.0135966
NWMN_RS14475		hypothetical protein	NWMN_2520	1.01329	1.10102	0.0457617
NWMN_RS14015		LrgB family protein	NWMN_2439	9.03967	1.1012	0.0382366
NWMN_RS09625		lanthionine synthetase C family protein	NWMN_1714	1.66434	1.10398	0.0180374
NWMN_RS09065		alanine--glyoxylate aminotransferase family protein	NWMN_1616	9.29125	1.10583	0.0134776
NWMN_RS02980	hchA	protein deglycase HchA	NWMN_0513	10.681	1.13609	0.00930508
NWMN_RS09070		phosphoglycerate dehydrogenase	NWMN_1617	8.91845	1.15013	0.00595743
NWMN_RS10385		hypothetical protein	NA	3.60501	1.15047	0.045063
NWMN_RS11760		hypothetical protein	NWMN_2036	7.46354	1.1645	0.00710476
NWMN_RS14090	farE	fatty acid efflux MMPL transporter FarE	NWMN_2451	6.3706	1.16751	0.0013844
NWMN_RS02465		glutamate synthase subunit beta	NWMN_0437	6.54513	1.17278	0.0134776
NWMN_RS11835	czrB	CDF family zinc efflux transporter CzrB	NWMN_2050	6.05859	1.17994	0.0468478
NWMN_RS14815		ECF-type riboflavin transporter substrate-binding protein	NWMN_2583	2.72702	1.18384	0.0135879
NWMN_RS05245	purQ	phosphoribosylformylglycinamidine synthase I	NWMN_0936	7.72692	1.19927	0.0116899
NWMN_RS05255		amidophosphoribosyltransferase	NWMN_0938	8.53585	1.19971	0.0023099
NWMN_RS01490		phage antirepressor KilAC domain-containing protein	NWMN_0268	7.29035	1.20663	0.010377
NWMN_RS06825	hflX	GTPase HflX	NWMN_1214	6.46162	1.22115	0.00496409
NWMN_RS11575		single-stranded DNA-binding protein	NWMN_2001	3.5871	1.22811	0.0413725
NWMN_RS05215		DUF5011 domain-containing protein	NWMN_0931	7.89376	1.23141	0.00156873
predicted RNA 1187017-1187114	-	antisense: NWMN_RS06130	NA	5.53088	1.2461	0.00802778
NWMN_RS15265		hypothetical protein	NWMN_0904	4.13994	1.2504	0.0134707
NWMN_RS05250	purL	phosphoribosylformylglycinamidine synthase subunit PurL	NWMN_0937	8.64109	1.26058	0.00229019
NWMN_RS11505		hypothetical protein	NWMN_1989	6.08739	1.26135	0.0029642
NWMN_RS01975	metE	5-methyltetrahydropteroyltriglutamate--homocysteine S-methyltransferase	NWMN_0348	6.53089	1.27134	0.00106779
NWMN_RS14820		S-adenosyl-l-methionine hydroxide adenosyltransferase family protein	NWMN_2584	2.63998	1.27247	0.0245051
NWMN_RS14810		ABC transporter ATP-binding protein	NWMN_2582	5.11586	1.27306	0.00045279
NWMN_RS05835		hypothetical protein	NWMN_1031	6.75798	1.2738	0.00429184
NWMN_RS12745		DUF1641 domain-containing protein	NWMN_2209	7.6917	1.27632	0.00614449
NWMN_RS00955		ABC transporter substrate-binding protein	NWMN_0173	4.19515	1.27676	0.00475654
NWMN_RS02410		methionine ABC transporter ATP-binding protein	NWMN_0426	2.08843	1.2799	0.032126
NWMN_RS05270	purH	bifunctional phosphoribosylaminoimidazolecarboxamide formyltransferase/IMP cyclohydrolase	NWMN_0941	9.3456	1.28119	0.00328395
NWMN_RS14645	asp2	accessory Sec system protein Asp2	NWMN_2550	3.55724	1.28915	0.0126489
NWMN_RS13980		hypothetical protein	NWMN_2432	4.23273	1.29186	0.0401377
NWMN_RS05265	purN	phosphoribosylglycinamide formyltransferase	NWMN_0940	7.22908	1.29345	0.0067408
NWMN_RS01890		YeiH family protein	NWMN_0333	6.4883	1.29947	0.00045279
NWMN_RS11260		YeeE/YedE family protein	NWMN_1952	2.57759	1.30037	0.0387586
NWMN_RS05260		phosphoribosylformylglycinamidine cyclo-ligase	NWMN_0939	7.36768	1.31092	0.00117636
NWMN_RS11060		phage antirepressor KilAC domain-containing protein	NWMN_1918	6.23183	1.31397	0.0125838
NWMN_RS00495		hypothetical protein	NWMN_0087	3.85473	1.33299	0.00796556
NWMN_RS04755		acetyltransferase	NWMN_0844	3.86144	1.34071	0.00805761
NWMN_RS14075		FeoB-associated Cys-rich membrane protein	NWMN_2449	1.41785	1.35689	0.0367838
NWMN_RS05275		phosphoribosylamine--glycine ligase	NWMN_0942	7.88741	1.37874	0.00166237
predicted RNA 1185929-1186027	-	-	NA	5.99348	1.38935	0.00728382
NWMN_RS10395		phage antirepressor KilAC domain-containing protein	NWMN_1811	7.02644	1.39248	0.00704428
NWMN_RS14580	isaB	immunodominant staphylococcal antigen IsaB	NWMN_2537	4.2551	1.40445	0.00166237
NWMN_RS05760		minor capsid protein	NWMN_1017	5.95763	1.41322	0.00860107
NWMN_RS05745		terminase small subunit	NWMN_1014	2.6559	1.41915	0.0156596
NWMN_RS07315	pstC	phosphate ABC transporter permease subunit PstC	NWMN_1299	3.35856	1.42902	0.026234
NWMN_RS13470		APC family permease	NWMN_2339	8.98219	1.43614	0.000928878
NWMN_RS10250		terminase small subunit	NWMN_1794	2.61982	1.43633	0.0140228
NWMN_RS00655		ABC transporter permease	NWMN_0118	1.86389	1.44458	0.021078
NWMN_RS14725	icaD	intracellular adhesion protein D	NWMN_2566	1.95622	1.44716	0.0256987
NWMN_RS10195		hypothetical protein	NWMN_1784	4.14585	1.47326	0.0134707
NWMN_RS11335	leuB	3-isopropylmalate dehydrogenase	NWMN_1964	6.60668	1.4735	0.00704428
NWMN_RS06125		hypothetical protein	NA	5.15131	1.4749	0.0167309
NWMN_RS10235		minor capsid protein	NWMN_1791	5.91202	1.48027	0.00890864
NWMN_RS02470		tRNA-Ser	NA	0.0885736	1.48112	0.0148975
NWMN_RS11325	ilvC	ketol-acid reductoisomerase	NWMN_1962	5.73549	1.48746	0.0085512
NWMN_RS14640	asp3	accessory Sec system protein Asp3	NWMN_2549	3.06473	1.50204	0.00676105
NWMN_RS11330		2-isopropylmalate synthase	NWMN_1963	5.82378	1.50364	0.00328568
NWMN_RS02275	spn	myeloperoxidase inhibitor SPIN	NWMN_0402	9.70724	1.52759	0.00854048
NWMN_RS11345	leuD	3-isopropylmalate dehydratase small subunit	NWMN_1966	5.87458	1.52978	0.0105385
NWMN_RS10225		DUF4355 domain-containing protein	NWMN_1790	4.93295	1.53899	0.0302133
NWMN_RS05135	sspB	cysteine protease staphopain B	NWMN_0917	5.72375	1.53991	0.0143179
NWMN_RS05780		hypothetical protein	NWMN_1020	4.91334	1.55346	0.0148477
NWMN_RS09645	lukD	bi-component leukocidin LukED subunit D	NWMN_1718	2.61935	1.56078	0.0171327
NWMN_RS11340	leuC	3-isopropylmalate dehydratase large subunit	NWMN_1965	5.83189	1.5734	0.00271595
NWMN_RS14935		DUF3147 family protein	NWMN_2608	2.619	1.57662	0.0266736
NWMN_RS05825		phage tail family protein	NWMN_1029	5.01648	1.58151	0.00258589
NWMN_RS00690		YagU family protein	NWMN_0125	6.99685	1.58251	0.0444305
NWMN_RS07310	pstA	phosphate ABC transporter permease PstA	NWMN_1298	4.10294	1.58295	0.00696879
NWMN_RS10780		hypothetical protein	NA	6.12201	1.58873	0.0253237
NWMN_RS10245		PBSX family phage terminase large subunit	NWMN_1793	5.12435	1.60352	0.000805179
NWMN_RS15885		hypothetical protein	NA	2.0606	1.61076	0.00659177
NWMN_RS05770		DUF4355 domain-containing protein	NWMN_1018	5.55842	1.63021	0.0127779
NWMN_RS05755		phage portal protein	NWMN_1016	6.43076	1.63486	0.00331432
NWMN_RS05810		tail assembly chaperone	NWMN_1026	3.23337	1.64134	0.00537099
NWMN_RS01760		glucosaminidase domain-containing protein	NWMN_0309	6.35116	1.64392	0.00650304
NWMN_RS10215		hypothetical protein	NWMN_1788	4.86486	1.64948	0.0126489
NWMN_RS02420	gmpC	dipeptide ABC transporter glycylmethionine-binding lipoprotein	NWMN_0428	2.13148	1.65425	0.0017705
NWMN_RS00300		PLP-dependent aminotransferase family protein	NWMN_0052	6.26503	1.66411	0.000868394
NWMN_RS10240		phage portal protein	NWMN_1792	6.43748	1.66636	0.00302055
NWMN_RS07320		phosphate ABC transporter substrate-binding protein PstS	NWMN_1300	2.96662	1.67057	0.0184225
NWMN_RS05785		phage head-tail connector protein	NWMN_1021	5.01356	1.67947	0.00259405
NWMN_RS05750		PBSX family phage terminase large subunit	NWMN_1015	5.07592	1.70028	0.000773813
NWMN_RS00695	argB	acetylglutamate kinase	NWMN_0126	4.25082	1.70292	0.00112814
NWMN_RS05815		hypothetical protein	NWMN_1027	4.14065	1.7178	0.00542413
NWMN_RS10210		phage head-tail connector protein	NWMN_1787	4.97931	1.7241	0.00130836
NWMN_RS11350	ilvA	threonine ammonia-lyase IlvA	NWMN_1967	5.02361	1.73858	0.00710476
NWMN_RS05130	sspC	staphostatin B	NWMN_0916	5.04947	1.73993	0.00229019
NWMN_RS13940		peptide ABC transporter permease	NWMN_2425	2.79179	1.74285	0.0123917
NWMN_RS10200		HK97 gp10 family phage protein	NWMN_1785	5.99158	1.75403	0.00142832
NWMN_RS11465	kdpA	potassium-transporting ATPase subunit A	NWMN_1982	1.65731	1.75476	0.00814248
NWMN_RS08475	pxpA	5-oxoprolinase subunit PxpA	NWMN_1506	5.56058	1.76045	0.0085512
NWMN_RS12655	ureG	urease accessory protein UreG	NWMN_2193	5.91291	1.76838	7.06182e-05
NWMN_RS10405		helix-turn-helix transcriptional regulator	NA	2.26944	1.77445	0.0038947
NWMN_RS06930		hypothetical protein	NWMN_1226	3.11971	1.77661	0.0074301
NWMN_RS10205		hypothetical protein	NWMN_1786	5.91134	1.78303	0.00265602
NWMN_RS05795		HK97 gp10 family phage protein	NWMN_1023	6.03248	1.78571	0.000922041
NWMN_RS12660		urease accessory protein UreD	NWMN_2194	4.66329	1.80996	0.000430696
NWMN_RS14080	feoB	ferrous iron transport protein B	NWMN_2450	4.40471	1.81947	8.76186e-05
NWMN_RS05830		phage tail protein	NWMN_1030	6.49651	1.82416	0.00133824
NWMN_RS05775		phage major capsid protein	NWMN_1019	8.59598	1.82951	0.000868394
NWMN_RS10220		phage major capsid protein	NWMN_1789	8.59609	1.83163	0.000881083
NWMN_RS13660		carboxymuconolactone decarboxylase family protein	NWMN_2371	8.95681	1.84572	0.00537099
NWMN_RS14650	asp1	accessory Sec system protein Asp1	NWMN_2551	3.64058	1.85179	0.000749973
NWMN_RS05790		hypothetical protein	NWMN_1022	5.86851	1.85489	0.00197951
NWMN_RS05820		hypothetical protein	NWMN_1028	7.77977	1.85923	0.000450958
NWMN_RS09650	lukE	bi-component leukocidin LukED subunit E	NWMN_1719	2.28091	1.8745	0.00117724
NWMN_RS05800		hypothetical protein	NWMN_1024	4.17363	1.93841	0.0109544
NWMN_RS12680		SarA family transcriptional regulator	NWMN_2197	3.86999	1.94609	0.00174444
NWMN_RS13530		hypothetical protein	NA	-0.947884	1.95218	0.0462845
NWMN_RS00475	phnE	phosphonate ABC transporter, permease protein PhnE	NWMN_0084	3.52548	1.97057	0.000280542
NWMN_RS02415		ABC transporter permease	NWMN_0427	1.71038	1.97424	0.00572755
NWMN_RS15435		helix-turn-helix transcriptional regulator	NA	3.24824	1.97625	0.0127677
NWMN_RS08480		acetyl-CoA carboxylase biotin carboxylase subunit	NWMN_1507	7.96	1.9806	0.0126489
NWMN_RS12685		helix-turn-helix transcriptional regulator	NWMN_2198	5.69209	1.99174	0.000168826
NWMN_RS13415		type I toxin-antitoxin system Fst family toxin	NA	3.43618	1.99673	0.000549345
NWMN_RS13505		ABC transporter permease	NWMN_2344	7.33068	1.99788	3.34508e-05
NWMN_RS05140	sspA	Glu-specific serine endopeptidase SspA	NWMN_0918	5.20411	2.00058	0.00316002
NWMN_RS11480		response regulator transcription factor	NWMN_1984	3.62894	2.00342	0.00063323
NWMN_RS00490		phosphate/phosphite/phosphonate ABC transporter substrate-binding protein	NA	2.35388	2.01562	0.0180374
NWMN_RS00700	argJ	bifunctional glutamate N-acetyltransferase/amino-acid acetyltransferase ArgJ	NWMN_0127	5.54095	2.01735	0.000217913
NWMN_RS08885		hypothetical protein	NWMN_1584	5.17002	2.02046	8.92177e-05
NWMN_RS00290		oleate hydratase	NWMN_0050	5.32824	2.05008	0.00685383
NWMN_RS13510		osmoprotectant ABC transporter substrate-binding protein	NWMN_2345	5.66435	2.06359	0.000116782
NWMN_RS12205		MAP domain-containing protein	NWMN_2109	3.37086	2.07483	0.038995
NWMN_RS08470		divalent metal cation transporter	NWMN_1505	6.7905	2.11729	0.00696879
NWMN_RS06110	argF	ornithine carbamoyltransferase	NWMN_1078	2.27193	2.12814	0.00676105
NWMN_RS14655	secY2	accessory Sec system protein translocase subunit SecY2	NWMN_2552	4.18633	2.16535	0.00045279
NWMN_RS08495	pxpB	5-oxoprolinase subunit PxpB	NWMN_1510	6.67756	2.18763	0.0148477
NWMN_RS06810	miaA	tRNA (adenosine(37)-N6)-dimethylallyltransferase MiaA	NWMN_1211	8.08756	2.19841	2.4968e-06
NWMN_RS05805		phage major tail protein, TP901-1 family	NWMN_1025	5.35387	2.24564	0.000258481
NWMN_RS08490		biotin-dependent carboxyltransferase family protein	NWMN_1509	7.72876	2.32607	0.00908922
NWMN_RS14875		HoxN/HupN/NixA family nickel/cobalt transporter	NWMN_2595	6.89012	2.33353	1.09696e-05
NWMN_RS12650		urease accessory protein UreF	NWMN_2192	4.91775	2.33492	0.000237012
NWMN_RS13520		ABC transporter ATP-binding protein	NWMN_2347	6.54344	2.33934	6.20804e-06
NWMN_RS00505		zinc peptidase	NWMN_0089	0.257682	2.37923	0.025792
NWMN_RS13515		ABC transporter permease	NWMN_2346	4.50626	2.4693	0.000111304
NWMN_RS01755		DUF2951 domain-containing protein	NWMN_0308	1.75417	2.49606	0.00648522
NWMN_RS08485		acetyl-CoA carboxylase biotin carboxyl carrier protein subunit	NWMN_1508	5.22476	2.50335	0.0031419
NWMN_RS13925		D-lactate dehydrogenase	NWMN_2422	9.11147	2.52502	0.000504403
NWMN_RS14020	cidA	holin-like murein hydrolase modulator CidA	NWMN_2440	2.22879	2.5281	0.00710476
NWMN_RS05040		putative holin-like toxin	NA	2.40289	2.55019	0.00014828
NWMN_RS09565	splE	serine protease SplE	NWMN_1702	0.802433	2.56846	0.00156873
NWMN_RS00710	rocD	ornithine--oxo-acid transaminase	NWMN_0129	4.76876	2.58139	0.000868394
NWMN_RS04850		dipeptide ABC transporter ATP-binding protein	NWMN_0863	1.32417	2.60332	0.000663556
NWMN_RS00705		N-acetyl-gamma-glutamyl-phosphate reductase	NWMN_0128	4.54754	2.61963	0.000163501
NWMN_RS06815	hfq	RNA chaperone Hfq	NWMN_1212	5.31054	2.63237	1.90292e-06
NWMN_RS14795		polysaccharide deacetylase family protein	NWMN_2579	6.94117	2.63772	1.70569e-06
NWMN_RS04860		ABC transporter permease	NWMN_0865	2.3734	2.67581	0.00155523
predicted RNA 1338850-1338956	-	-	NA	6.34823	2.67619	1.46363e-05
NWMN_RS06530	fmhC	FemA/FemB family glycyltransferase FmhC	NWMN_1158	4.40916	2.70354	1.29649e-05
NWMN_RS04855		ABC transporter permease	NWMN_0864	3.58246	2.7079	1.80583e-05
NWMN_RS00480	phnE	phosphonate ABC transporter, permease protein PhnE	NWMN_0085	3.62992	2.71951	6.76623e-05
NWMN_RS13540		APC family permease	NWMN_2349	7.91236	2.84247	8.92177e-05
NWMN_RS11475		sensor histidine kinase KdpD	NWMN_1983	5.82882	2.95177	1.73748e-05
NWMN_RS09575	splC	serine protease SplC	NWMN_1704	1.43147	2.98352	0.0116684
NWMN_RS12645	ureE	urease accessory protein UreE	NWMN_2191	4.21641	3.07125	2.28636e-06
NWMN_RS14660	sasA	serine-rich repeat glycoprotein adhesin SasA	NWMN_2553	9.9913	3.07963	4.2472e-06
NWMN_RS00430		lipopolysaccharide biosynthesis protein	NWMN_0076	6.43365	3.10431	3.28762e-06
NWMN_RS09560	splF	serine protease SplF	NWMN_1701	-0.377558	3.1081	0.00163424
NWMN_RS05015		competence protein ComK	NWMN_0895	2.00175	3.19003	0.00300025
NWMN_RS12640	ureC	urease subunit alpha	NWMN_2190	6.35357	3.22996	1.87547e-06
NWMN_RS13935		ATP-binding cassette domain-containing protein	NWMN_2424	0.232898	3.37086	0.000976976
NWMN_RS12515	sarV	HTH-type transcriptional regulator SarV	NWMN_2167	3.95525	3.37792	2.62863e-05
NWMN_RS09570	splD	serine protease SplD	NWMN_1703	0.574685	3.40998	0.00279924
NWMN_RS14705		polysaccharide biosynthesis tyrosine autokinase	NWMN_2562	4.64016	3.42549	0.000116562
NWMN_RS12625	yut	urea transporter	NWMN_2187	3.77914	3.42804	1.16634e-05
NWMN_RS14085		ferrous iron transport protein A	NA	1.99366	3.50182	0.0188878
NWMN_RS09585	splA	serine protease SplA	NWMN_1706	1.89854	3.50493	0.00142832
NWMN_RS01910	efeB	deferrochelatase/peroxidase EfeB	NWMN_0337	5.50233	3.54524	1.70569e-06
NWMN_RS14700		tyrosine-protein phosphatase	NWMN_2561	6.01091	3.60712	1.27386e-07
NWMN_RS12115	lacG	6-phospho-beta-galactosidase	NWMN_2093	6.24754	3.62016	2.77825e-05
NWMN_RS09580	splB	serine protease SplB	NWMN_1705	2.57908	3.63682	0.000619332
NWMN_RS00485	phnC	phosphonate ABC transporter ATP-binding protein	NWMN_0086	2.72889	3.6708	9.04598e-06
NWMN_RS01905		EfeM/EfeO family lipoprotein	NWMN_0336	2.74079	3.77303	0.001013
NWMN_RS01915		FTR1 family protein	NWMN_0338	5.79875	3.81944	6.38585e-07
NWMN_RS12635		urease subunit beta	NWMN_2189	4.1918	3.96394	6.49623e-06
NWMN_RS04845		ABC transporter ATP-binding protein	NWMN_0862	0.893962	3.98857	0.00165566
NWMN_RS12630		urease subunit gamma	NWMN_2188	3.77898	4.05201	0.00119023
NWMN_RS05155		MarR family transcriptional regulator	NWMN_0921	6.65287	4.10757	6.81066e-08
NWMN_RS06525		LysM peptidoglycan-binding domain-containing protein	NWMN_1157	4.1342	4.11481	7.15411e-07
NWMN_RS14710		capsular polysaccharide biosynthesis protein CapA	NWMN_2563	1.59885	4.29276	0.00123883
NWMN_RS09255	sasC	LPXTG-anchored repetitive surface protein SasC	NWMN_1649	6.86717	4.40634	2.17909e-08
NWMN_RS00425		O-antigen ligase family protein	NWMN_0075	4.7121	4.52193	2.28636e-06
NWMN_RS06940		low specificity L-threonine aldolase	NWMN_1228	5.18829	4.54787	2.75361e-06
NWMN_RS05160		hypothetical protein	NA	0.912164	4.68006	6.33989e-05
NWMN_RS12120		PTS transporter subunit EIIC	NWMN_2094	5.81803	4.99592	3.45675e-06
NWMN_RS04840		ABC transporter substrate-binding protein	NWMN_0861	3.47105	5.50186	1.59485e-07
NWMN_RS00420		glycosyltransferase family 4 protein	NWMN_0074	5.16469	5.56632	3.50768e-07
NWMN_RS04100		CHAP domain-containing protein	NWMN_0724	6.99176	5.69058	2.7367e-07
NWMN_RS12125		PTS lactose/cellobiose transporter subunit IIA	NWMN_2095	2.17744	6.12411	7.52053e-06
NWMN_RS12135	lacC	tagatose-6-phosphate kinase	NWMN_2097	3.65703	6.24076	0.000129996
NWMN_RS11900		DUF1542 domain-containing protein	NWMN_2061	8.47239	6.24499	6.47002e-09
NWMN_RS15905	lacA	galactose-6-phosphate isomerase subunit LacA	NWMN_2099	3.00913	6.32111	4.71367e-06
NWMN_RS00410		NAD-dependent epimerase/dehydratase family protein	NWMN_0072	5.02802	6.42974	6.21297e-08
NWMN_RS15900	lacB	galactose-6-phosphate isomerase subunit LacB	NWMN_2098	3.05759	6.70821	2.03879e-05
NWMN_RS00415		sugar transferase	NWMN_0073	4.78736	6.93196	8.37096e-06
NWMN_RS12130	lacD	tagatose-bisphosphate aldolase	NWMN_2096	4.70662	6.93678	0.000128505
NWMN_RS07590	ebh	hyperosmolarity resistance protein Ebh	NWMN_1345	10.5446	7.52029	2.23797e-11
