# Supplementary material for: A Manganese-independent Aldolase Enables Staphylococcus aureus To Resist Host-imposed Metal Starvation
Source: mBio. 2023 Jan 4;14(1):e03223-22. doi: 10.1128/mbio.03223-22 (PMC9973326; doi:10.1128/mbio.03223-22)
Supplement: TABLE S2 [file mbio.03223-22-st002.xlsx]

## Sheet: Differential_expression_results
Txpt.label	Name	Product	Old.locus.tag	AveExpr	arlRS.KO.Minus.Glc - Newman.Minus.Glc log(2)FC	arlRS.KO.Minus.Glc - Newman.Minus.Glc adj.P.Val
NWMN_RS07470	arlR	response regulator transcription factor ArlR	NWMN_1328	2.76735	-10.554	5.97524e-10
NWMN_RS07465	arlS	sensor histidine kinase ArlS	NWMN_1327	2.52287	-10.5475	2.70353e-11
predicted RNA 2151111-2150883	-	-	NA	5.42846	-7.76247	2.90753e-07
NWMN_RS00340	sbnA	2,3-diaminopropionate biosynthesis protein SbnA	NWMN_0060	1.87536	-6.07744	9.62448e-05
NWMN_RS13870		ATP-binding cassette domain-containing protein	NWMN_2412	4.85839	-5.29347	5.92639e-07
predicted RNA 737311-737211	-	-	NA	4.39228	-4.97139	2.73367e-06
NWMN_RS11205		delta-lysin family phenol-soluble modulin	NWMN_2624	3.1934	-4.84257	0.000174438
NWMN_RS01095	lrgA	antiholin-like murein hydrolase modulator LrgA	NWMN_0196	6.79386	-4.60537	0.000205243
NWMN_RS01100	lrgB	antiholin-like protein LrgB	NWMN_0197	7.77314	-4.39467	0.00013013
NWMN_RS00335	sirA	staphyloferrin B ABC transporter substrate-binding protein SirA	NWMN_0059	6.13172	-4.38281	0.000123794
NWMN_RS00345	sbnB	N-[(2S)-2-amino-2-carboxyethyl]-L-glutamate dehydrogenase SbnB	NWMN_0061	3.17424	-4.28424	0.0010405
NWMN_RS13875		ABC transporter permease	NWMN_2413	3.6299	-3.87095	8.43215e-06
NWMN_RS06150		beta-class phenol-soluble modulin	NWMN_2620	0.417964	-3.81796	0.00572103
NWMN_RS11215		cyclic lactone autoinducer peptide	NWMN_1944	5.58368	-3.74449	2.19999e-05
NWMN_RS11220		GHKL domain-containing protein	NWMN_1945	8.13304	-3.68851	1.63726e-06
NWMN_RS00350	sbnC	staphyloferrin B biosynthesis protein SbnC	NWMN_0062	4.20756	-3.60461	0.000652156
NWMN_RS00330	sirB	staphyloferrin B ABC transporter permease subunit SirB	NWMN_0058	6.72163	-3.50489	9.62448e-05
NWMN_RS11210	agrB	accessory gene regulator AgrB	NWMN_1943	7.82507	-3.50426	5.98503e-06
predicted RNA 736722-736700	-	-	NA	1.96942	-3.46028	2.52298e-05
NWMN_RS07610	ald	alanine dehydrogenase	NWMN_1349	4.71812	-3.36148	0.000369998
NWMN_RS11225		response regulator transcription factor	NWMN_1946	6.67486	-3.29748	9.79974e-06
NWMN_RS03980		ABC transporter permease	NWMN_0702	4.61796	-3.20409	0.000184814
NWMN_RS12055	sfaA	staphyloferrin A export MFS transporter	NWMN_2081	7.62585	-3.18049	0.000343638
NWMN_RS03715	mgrA	HTH-type transcriptional regulator MgrA	NWMN_0655	6.15685	-3.13208	1.82116e-07
NWMN_RS05885	isdB	heme uptake protein IsdB	NWMN_1040	4.10413	-3.13127	0.00619009
NWMN_RS11230		hypothetical protein	NA	1.73912	-3.10203	0.00142075
NWMN_RS07605	tdcB	bifunctional threonine ammonia-lyase/L-serine ammonia-lyase TdcB	NWMN_1348	4.57343	-3.08773	0.000521507
NWMN_RS03990		ABC transporter ATP-binding protein	NWMN_0704	4.21583	-3.04715	0.000971135
predicted RNA 2151296-2151286	-	-	NA	-0.043034	-3.00623	0.00468846
NWMN_RS04295		hypothetical protein	NWMN_0759	6.3317	-2.95009	0.000423802
NWMN_RS03985		iron chelate uptake ABC transporter family permease subunit	NWMN_0703	3.7018	-2.75997	0.00331161
NWMN_RS12690		CHAP domain-containing protein	NWMN_2199	9.17181	-2.73344	0.00826771
NWMN_RS02270		FKLRK protein	NWMN_0401	7.565	-2.71922	0.00172986
NWMN_RS10835	sea	staphylococcal enterotoxin type A	NWMN_1883	3.33219	-2.69333	0.00011392
NWMN_RS07600		amino acid permease	NWMN_1347	6.29359	-2.62596	0.000655212
NWMN_RS02265		superantigen-like protein SSL11	NWMN_0400	4.88392	-2.53662	0.0102716
NWMN_RS01375		5'-nucleotidase, lipoprotein e(P4) family	NWMN_0249	5.52539	-2.52672	9.62448e-05
NWMN_RS01170		MFS transporter	NWMN_0208	6.00593	-2.50802	0.00050462
NWMN_RS01220	esxA	WXG100 family type VII secretion effector EsxA	NWMN_0219	2.88171	-2.50718	0.00630717
NWMN_RS12030		iron ABC transporter permease	NWMN_2077	7.45217	-2.49745	0.00029653
NWMN_RS02230		superantigen-like protein SSL7	NWMN_0394	3.77517	-2.48232	0.00049372
NWMN_RS05100		GNAT family N-acetyltransferase	NWMN_0910	4.90625	-2.47793	0.000526405
predicted RNA 466574-466564	-	-	NA	-0.121331	-2.46873	0.0213356
NWMN_RS15695		phenol-soluble modulin PSM-alpha-1	NWMN_2619	1.37799	-2.46315	0.0238967
NWMN_RS12035		ABC transporter substrate-binding protein	NWMN_2078	8.27645	-2.46008	0.000565038
NWMN_RS00360	sbnE	L-2,3-diaminopropanoate--citrate ligase SbnE	NWMN_0064	3.99405	-2.45128	0.00473759
NWMN_RS09320	ribB	3,4-dihydroxy-2-butanone-4-phosphate synthase	NWMN_1660	8.17536	-2.4506	0.00353804
NWMN_RS05915	srtB	class B sortase	NWMN_1046	4.59647	-2.45037	0.00408738
NWMN_RS09325		riboflavin synthase	NWMN_1661	7.89651	-2.43692	0.00274873
NWMN_RS05900	isdD	iron-regulated surface determinant protein IsdD	NWMN_1043	5.21412	-2.40738	0.00465473
NWMN_RS15690		phenol-soluble modulin PSM-alpha-2	NWMN_2618	5.2374	-2.38146	0.0203941
NWMN_RS04285	vwb	von Willebrand factor binding protein Vwb	NWMN_0757	7.67454	-2.3108	0.00142075
NWMN_RS05910	isdF	hemin ABC transporter permease protein IsdF	NWMN_1045	5.45985	-2.30517	0.00357244
NWMN_RS05905	isdE	heme ABC transporter substrate-binding protein IsdE	NWMN_1044	5.2451	-2.27441	0.0044942
NWMN_RS05895	isdC	heme uptake protein IsdC	NWMN_1042	5.51646	-2.24759	0.00593539
NWMN_RS11840		lytic regulatory protein	NWMN_2051	7.11656	-2.21948	1.50318e-05
NWMN_RS01090		DNA-binding response regulator	NWMN_0195	5.98955	-2.21174	3.97002e-06
NWMN_RS12025		iron chelate uptake ABC transporter family permease subunit	NWMN_2076	7.97263	-2.20712	0.000269044
NWMN_RS09315		6,7-dimethyl-8-ribityllumazine synthase	NWMN_1659	4.83478	-2.19871	0.00594627
NWMN_RS03995		siderophore ABC transporter substrate-binding protein	NWMN_0705	6.0327	-2.18971	0.00605349
NWMN_RS09330	ribD	bifunctional diaminohydroxyphosphoribosylaminopyrimidine deaminase/5-amino-6-(5-phosphoribosylamino)uracil reductase RibD	NWMN_1662	8.69774	-2.16601	0.00294505
NWMN_RS13435		multidrug effflux MFS transporter	NWMN_2333	7.86749	-2.13709	7.59861e-06
NWMN_RS01085		sensor histidine kinase	NWMN_0194	7.75779	-2.11888	1.97974e-05
NWMN_RS02395		sodium-dependent transporter	NWMN_0423	6.6605	-2.10522	0.0104406
NWMN_RS11125	lukH	bi-component leukocidin LukGH subunit H	NWMN_1928	4.86642	-2.10217	0.000159206
NWMN_RS00365	sbnF	3-(L-alanin-3-ylcarbamoyl)-2-[(2-aminoethylcarbamoyl)methyl]-2-hydroxypropanoate synthase SbnF	NWMN_0065	4.74639	-2.07252	0.0114005
NWMN_RS12020		YjiH family protein	NWMN_2075	9.20048	-2.06325	0.0127565
NWMN_RS05335		cytochrome ubiquinol oxidase subunit I	NWMN_0952	7.85585	-2.00914	0.016088
NWMN_RS09285		MarR family transcriptional regulator	NWMN_1655	3.59812	-1.99249	0.00175061
NWMN_RS01370	brnQ	branched-chain amino acid transport system II carrier protein	NWMN_0248	8.71879	-1.97961	0.000705374
NWMN_RS05920	isdG	staphylobilin-forming heme oxygenase IsdG	NWMN_1047	4.42496	-1.96952	0.0194817
NWMN_RS14365		fructose bisphosphate aldolase	NWMN_2503	9.30542	-1.96007	4.78391e-05
predicted RNA 2670868-2670963	-	-	NA	5.28958	-1.93875	0.00022253
NWMN_RS06800		glycerol-3-phosphate dehydrogenase/oxidase	NWMN_1209	9.44243	-1.92831	0.0334771
NWMN_RS13795	fnbB	fibronectin-binding protein FnbB	NWMN_2397	10.3	-1.91382	0.00677238
NWMN_RS00375	sbnH	staphyloferrin B biosynthesis decarboxylase SbnH	NWMN_0067	5.01645	-1.90901	0.0238518
predicted RNA 1854591-1854580	-	antisense: NWMN_RS09310	NA	0.923913	-1.90568	0.0331781
NWMN_RS05340		cytochrome d ubiquinol oxidase subunit II	NWMN_0953	7.61512	-1.89954	0.0101024
NWMN_RS12615		ABC transporter substrate-binding protein	NWMN_2185	7.77201	-1.88216	0.00402894
NWMN_RS00860		isoprenylcysteine carboxyl methyltransferase family protein	NWMN_0157	6.59185	-1.8585	0.0335446
NWMN_RS13800	fnbA	fibronectin-binding protein FnbA	NWMN_2399	11.1335	-1.84977	0.00693222
NWMN_RS07595	norB	multidrug efflux MFS transporter NorB	NWMN_1346	5.8715	-1.77567	0.00361804
NWMN_RS01215		CHAP domain-containing protein	NWMN_0218	3.5927	-1.76801	0.000183204
NWMN_RS04300		thermonuclease family protein	NWMN_0760	4.88687	-1.76029	6.54264e-05
NWMN_RS13335	sbi	immunoglobulin-binding protein Sbi	NWMN_2317	8.34985	-1.74715	0.00169106
NWMN_RS13595		hypothetical protein	NWMN_2358	4.50169	-1.73804	0.00304984
NWMN_RS04600		Na+/H+ antiporter family protein	NWMN_0813	8.50262	-1.73552	0.0397718
NWMN_RS00380	sbnI	bifunctional transcriptional regulator/O-phospho-L-serine synthase SbnI	NWMN_0068	4.55034	-1.6951	0.013117
NWMN_RS14860		anion permease	NWMN_2592	6.18267	-1.65393	0.000268142
NWMN_RS00370	sbnG	staphyloferrin B biosynthesis citrate synthase SbnG	NWMN_0066	4.37119	-1.64774	0.0272908
NWMN_RS04110		CsbA family protein	NA	1.55756	-1.64324	0.0123975
NWMN_RS05925		hypothetical protein	NA	0.51199	-1.64285	0.0398338
predicted RNA 472476-472524	-	antisense: NWMN_RS15130	NA	4.52834	-1.64145	0.00166252
NWMN_RS03510		iron ABC transporter permease	NWMN_0617	7.34833	-1.56849	0.00183508
NWMN_RS14165		CHAP domain-containing protein	NWMN_2466	6.61959	-1.56175	0.00728389
NWMN_RS05080		DoxX family protein	NWMN_0907	6.74486	-1.53237	0.00888762
NWMN_RS13010		YdcF family protein	NWMN_2259	4.72282	-1.50146	0.00305551
NWMN_RS02335		hypothetical protein	NWMN_0414	1.3337	-1.49517	0.0165237
NWMN_RS12165		DUF3885 domain-containing protein	NWMN_2103	1.72063	-1.46605	0.0233123
NWMN_RS09890		tRNA-Gln	NWMN_tRNA27	5.74393	-1.45578	0.00784633
NWMN_RS00680		amino acid adenylation domain-containing protein	NWMN_0123	9.95355	-1.45493	3.99295e-05
NWMN_RS07050	guaC	GMP reductase	NWMN_1249	6.30123	-1.43584	0.000566587
NWMN_RS01955		low temperature requirement protein A	NWMN_0345	6.89101	-1.42689	0.000715546
NWMN_RS03005		deoxynucleoside kinase	NWMN_0518	6.61745	-1.4162	0.000748279
NWMN_RS13610		ABC transporter ATP-binding protein	NWMN_2361	6.04959	-1.41485	0.00054717
NWMN_RS03615	sarX	HTH-type transcriptional regulator SarX	NWMN_0637	3.05036	-1.41218	0.00446257
NWMN_RS07430	brnQ	branched-chain amino acid transport system II carrier protein	NWMN_1320	7.94261	-1.41017	0.00699276
NWMN_RS14535	clfB	MSCRAMM family adhesin clumping factor ClfB	NWMN_2529	12.3737	-1.40577	0.000526725
NWMN_RS13640	cntK	histidine racemase CntK	NWMN_2367	3.85185	-1.40355	0.00481606
NWMN_RS11120	lukG	bi-component leukocidin LukGH subunit G	NWMN_1927	4.47692	-1.39726	0.0036216
NWMN_RS00620		YbaN family protein	NWMN_0112	4.70165	-1.39718	0.00834471
NWMN_RS01125		class I SAM-dependent methyltransferase	NWMN_0201	4.24365	-1.39592	0.0154157
NWMN_RS07115		BCCT family transporter	NWMN_1261	10.0315	-1.38688	0.000655212
NWMN_RS09895		tRNA-His	NWMN_tRNA28	5.9615	-1.38485	0.010241
NWMN_RS09885		tRNA-Cys	NWMN_tRNA26	7.42215	-1.38191	0.0104406
NWMN_RS00615	isdI	staphylobilin-forming heme oxygenase IsdI	NWMN_0111	4.80321	-1.38127	0.0203941
NWMN_RS03515		iron ABC transporter permease	NWMN_0618	7.88063	-1.37573	0.0015296
NWMN_RS04105		HD domain-containing protein	NWMN_0725	4.31408	-1.37036	0.00169853
NWMN_RS09900		tRNA-Trp	NWMN_tRNA29	7.15512	-1.35639	0.0143852
NWMN_RS00900		glycerophosphoryl diester phosphodiesterase membrane domain-containing protein	NWMN_0164	6.85655	-1.35474	0.000838402
NWMN_RS09940		tRNA-Ser	NA	6.94263	-1.3464	0.00783654
NWMN_RS00125	adsA	LPXTG-anchored adenosine synthase AdsA	NWMN_0022	6.17572	-1.33744	0.00091331
NWMN_RS13605		ABC transporter ATP-binding protein	NWMN_2360	5.04263	-1.33579	0.000465125
NWMN_RS03050		glycosyltransferase	NWMN_0527	7.10041	-1.33204	0.00054717
NWMN_RS09945		tRNA-Ile	NWMN_tRNA36	7.21836	-1.32585	0.0102113
NWMN_RS09875		tRNA-Leu	NWMN_tRNA24	2.82855	-1.31764	0.0278373
predicted RNA 2382533-2382648	-	antisense: NWMN_RS12465	NA	7.1075	-1.31345	0.0072948
NWMN_RS09965		tRNA-Arg	NWMN_tRNA40	6.64984	-1.31196	0.0130889
NWMN_RS12715		CHAP domain-containing protein	NWMN_2203	8.73273	-1.31152	0.0161751
NWMN_RS13085		NAD(P)/FAD-dependent oxidoreductase	NWMN_2274	6.9981	-1.30917	0.0049967
NWMN_RS09975		tRNA-Gly	NWMN_tRNA42	6.76569	-1.30804	0.00841989
NWMN_RS03540		membrane protein	NWMN_0623	9.19956	-1.29892	0.000375172
NWMN_RS13620		ABC transporter permease	NWMN_2363	5.82244	-1.27422	0.00159999
NWMN_RS11945		tRNA-Val	NWMN_tRNA54	5.01974	-1.27381	0.032262
NWMN_RS11280		MutS family DNA mismatch repair protein	NWMN_1955	4.30952	-1.27253	0.00129593
NWMN_RS09960		tRNA-Pro	NWMN_tRNA39	9.03018	-1.27051	0.0142661
NWMN_RS13615		ABC transporter permease	NWMN_2362	4.29429	-1.26835	0.00374306
NWMN_RS12150		DeoR/GlpR transcriptional regulator	NWMN_2100	4.92221	-1.26815	0.00091331
NWMN_RS05035		CPBP family intramembrane metalloprotease	NWMN_0899	9.85461	-1.25808	0.000909486
NWMN_RS00675		MFS transporter	NWMN_0122	5.41928	-1.25042	0.000405468
NWMN_RS09880		tRNA-Gly	NWMN_tRNA25	7.3062	-1.24156	0.0110724
NWMN_RS09905		tRNA-Tyr	NWMN_tRNA30	8.32848	-1.23246	0.013117
NWMN_RS01210		DUF5080 family protein	NWMN_0217	1.88371	-1.23056	0.043768
NWMN_RS11940		tRNA-Tyr	NWMN_tRNA53	5.83226	-1.22787	0.0214988
NWMN_RS13630	cntM	staphylopine dehydrogenase CntM	NWMN_2365	3.92383	-1.22677	0.0204211
NWMN_RS11485		DEAD/DEAH box helicase	NWMN_1985	10.6035	-1.22278	0.0394168
NWMN_RS14835		rhodanese-related sulfurtransferase	NWMN_2587	8.04432	-1.22114	0.0143852
NWMN_RS00910	coa	staphylocoagulase	NWMN_0166	10.9465	-1.21436	0.0325078
NWMN_RS00435		superoxide dismutase	NWMN_0077	4.57272	-1.21316	0.0436474
NWMN_RS06480	rimM	ribosome maturation factor RimM	NWMN_1149	6.40886	-1.195	0.00689365
predicted RNA 473262-473285	-	-	NA	4.32624	-1.1929	0.00282344
NWMN_RS00645		ABC transporter ATP-binding protein	NWMN_0116	0.477226	-1.19062	0.0401777
NWMN_RS13485		NAD(P)-dependent oxidoreductase	NWMN_2341	7.21865	-1.18909	0.004966
NWMN_RS06845		hypothetical protein	NA	2.32214	-1.18445	0.0262268
NWMN_RS03355		alpha/beta hydrolase	NWMN_0587	6.43017	-1.18069	0.00272299
NWMN_RS15765		tRNA-Gly	NA	3.85622	-1.18018	0.0198406
NWMN_RS13625	cntA	staphylopine-dependent metal ABC transporter substrate-binding protein CntA	NWMN_2364	6.06295	-1.18016	0.00263697
NWMN_RS05415		ABC transporter permease	NWMN_0966	4.98276	-1.17425	0.0225281
NWMN_RS02380		phosphatase PAP2 family protein	NWMN_0421	7.60049	-1.17178	0.00169853
predicted RNA 2091351-2091455	-	-	NA	7.15687	-1.16936	0.0228036
NWMN_RS02385		alpha/beta fold hydrolase	NWMN_0422	7.83026	-1.16377	0.00134392
NWMN_RS03090		MFS transporter	NWMN_0536	6.75279	-1.16201	0.00377581
NWMN_RS13950		N-acetyltransferase	NWMN_2427	6.16559	-1.15922	0.00570856
NWMN_RS14595		PTS fructose transporter subunit IIABC	NWMN_2540	8.87495	-1.14993	0.000345295
NWMN_RS10810	sak	staphylokinase	NWMN_1880	2.24685	-1.14816	0.0231411
predicted RNA 572997-573187	-	-	NA	9.63446	-1.14746	0.0250113
NWMN_RS09970		tRNA-Leu	NWMN_tRNA41	8.09584	-1.14087	0.018169
NWMN_RS14420		BCCT family transporter	NWMN_2513	5.33915	-1.1315	0.00245605
NWMN_RS11935		tRNA-Gln	NWMN_tRNA52	4.79457	-1.12935	0.0290327
NWMN_RS02820	pdxT	pyridoxal 5'-phosphate synthase glutaminase subunit PdxT	NWMN_0482	10.6701	-1.1279	0.00957969
NWMN_RS09915		tRNA-Phe	NWMN_tRNA32	6.70878	-1.12267	0.0145477
NWMN_RS09930		tRNA-Ser	NA	7.85117	-1.1213	0.0115757
NWMN_RS00085		adenylosuccinate synthase	NWMN_0016	7.05481	-1.11954	0.00103631
NWMN_RS04870	spxA	transcriptional regulator Spx	NWMN_0867	10.3228	-1.11235	0.0016729
NWMN_RS09925		tRNA-Met	NWMN_tRNA34	6.49229	-1.11124	0.011827
NWMN_RS14035		CHAP domain-containing protein	NWMN_2443	6.68063	-1.10699	0.0331781
NWMN_RS00035		NAD(P)H-hydrate dehydratase	NWMN_0006	6.49029	-1.10641	0.0169512
NWMN_RS06485	trmD	tRNA (guanosine(37)-N1)-methyltransferase TrmD	NWMN_1150	7.56404	-1.10329	0.0164752
NWMN_RS04545	dltA	D-alanine--poly(phosphoribitol) ligase subunit DltA	NWMN_0803	10.0934	-1.10212	0.0039466
NWMN_RS04555	dltC	D-alanine--poly(phosphoribitol) ligase subunit 2	NWMN_0805	9.15645	-1.10179	0.00544123
NWMN_RS02815	pdxS	pyridoxal 5'-phosphate synthase lyase subunit PdxS	NWMN_0481	9.93478	-1.09961	0.0078043
NWMN_RS14615		cysteine hydrolase	NWMN_2544	6.44645	-1.09848	0.00236928
predicted RNA 427914-427940	-	-	NA	7.735	-1.09766	0.03528
NWMN_RS14180	isaA	lytic transglycosylase IsaA	NWMN_2469	10.9817	-1.09063	0.00116912
predicted RNA 1070063-1070153	-	-	NA	4.90416	-1.08914	0.0134736
NWMN_RS08610		N-acetylmuramoyl-L-alanine amidase	NWMN_1534	8.25402	-1.08167	0.000292794
NWMN_RS08620		bifunctional (p)ppGpp synthetase/guanosine-3',5'-bis(diphosphate) 3'-pyrophosphohydrolase	NWMN_1536	8.99856	-1.07866	0.000471199
NWMN_RS03505		ABC transporter ATP-binding protein	NWMN_0616	8.32498	-1.07603	0.00239802
NWMN_RS00315	spa	staphylococcal protein A	NWMN_0055	10.3113	-1.07123	0.0229862
NWMN_RS02915	rplA	50S ribosomal protein L1	NWMN_0500	11.3145	-1.0699	0.013243
NWMN_RS15780		recombinase family protein	NA	4.46172	-1.0692	0.0194216
NWMN_RS05410		ABC transporter ATP-binding protein	NWMN_0965	6.66809	-1.06849	0.0240604
NWMN_RS12460		glucose uptake protein GlcU	NWMN_2158	9.57438	-1.05888	0.0240403
NWMN_RS14600	manA	mannose-6-phosphate isomerase, class I	NWMN_2541	7.78039	-1.05825	0.000756008
NWMN_RS02925	rplL	50S ribosomal protein L7/L12	NWMN_0502	10.2719	-1.05276	0.0251144
NWMN_RS13500		MFS transporter	NWMN_2343	8.34671	-1.04439	0.0391748
NWMN_RS09425		methionine adenosyltransferase	NWMN_1680	8.7181	-1.03628	0.0124734
NWMN_RS01445	lip2	YSIRK domain-containing triacylglycerol lipase Lip2/Geh	NWMN_0262	8.66868	-1.03205	0.00593539
NWMN_RS05030		YkvS family protein	NWMN_0898	7.83512	-1.02477	0.00367889
NWMN_RS09910		tRNA-Thr	NWMN_tRNA31	7.60511	-1.01648	0.0225281
NWMN_RS02450		YibE/F family protein	NWMN_0434	7.36212	-1.00999	0.034681
NWMN_RS09920		tRNA-Asp	NWMN_tRNA33	5.40543	-1.00015	0.0174886		202	downregulated
NWMN_RS01685		hypothetical protein	NWMN_0295	7.17161	1.00418	0.0416534		452	upregulated
NWMN_RS02715	cysK	cysteine synthase A	NWMN_0475	9.20756	1.00502	0.00532026
NWMN_RS00495		hypothetical protein	NWMN_0087	3.85473	1.00711	0.0234178
NWMN_RS14865	rarD	EamA family transporter RarD	NWMN_2593	7.04849	1.01093	0.00102608
NWMN_RS03280		flavodoxin family protein	NWMN_0573	6.89934	1.01333	0.0387719
predicted RNA 2019021-2019269	-	-	NA	11.8378	1.01501	0.0122602
NWMN_RS04385	gcvH	glycine cleavage system protein GcvH	NWMN_0776	7.77032	1.0199	0.00585052
NWMN_RS09755		YtxH domain-containing protein	NWMN_1730	9.13581	1.02462	0.0249016
NWMN_RS08705		DUF4930 family protein	NWMN_1552	3.39552	1.02536	0.0152159
NWMN_RS01390		ABC transporter ATP-binding protein	NWMN_0251	7.82419	1.02584	0.0358386
NWMN_RS05590		phage antirepressor KilAC domain-containing protein	NWMN_0995	6.33748	1.02743	0.0304914
NWMN_RS04160		YvcK family protein	NWMN_0734	8.62978	1.03448	0.0134736
NWMN_RS13040		response regulator transcription factor	NWMN_2265	4.10348	1.03596	0.0137141
NWMN_RS14295		glyoxalase/bleomycin resistance/extradiol dioxygenase family protein	NWMN_2491	6.05942	1.03646	0.00547087
NWMN_RS02060		PepSY domain-containing protein	NWMN_0364	7.20005	1.03788	0.0181736
NWMN_RS14855	bstA	bacillithiol transferase BstA	NWMN_2591	5.50475	1.03897	0.0306766
NWMN_RS00300		PLP-dependent aminotransferase family protein	NWMN_0052	6.26503	1.04005	0.0116491
NWMN_RS11845		hypothetical protein	NA	6.25074	1.04263	0.00257567
NWMN_RS14750		bifunctional phosphoribosyl-AMP cyclohydrolase/phosphoribosyl-ATP diphosphatase HisIE	NWMN_2570	4.55405	1.04296	0.0204211
NWMN_RS02635		hypothetical protein	NA	2.24403	1.05213	0.0102113
NWMN_RS02410		methionine ABC transporter ATP-binding protein	NWMN_0426	2.08843	1.05448	0.049577
NWMN_RS12590	modA	molybdate ABC transporter substrate-binding protein	NWMN_2179	6.56428	1.05455	0.00131343
NWMN_RS05260		phosphoribosylformylglycinamidine cyclo-ligase	NWMN_0939	7.36768	1.05929	0.00367889
predicted RNA 1185929-1186027	-	-	NA	5.99348	1.05965	0.0210968
NWMN_RS05215		DUF5011 domain-containing protein	NWMN_0931	7.89376	1.063	0.00326568
NWMN_RS02975		glycine C-acetyltransferase	NWMN_0512	8.15458	1.0651	0.016106
NWMN_RS02610		Veg family protein	NWMN_0457	8.01193	1.06581	0.0334771
NWMN_RS10305		hypothetical protein	NWMN_1799	3.22443	1.06638	0.0378228
NWMN_RS06400		50S ribosomal protein L28	NWMN_1134	8.92455	1.07298	0.00467658
NWMN_RS10865		phage tail tape measure protein	NWMN_1888	5.34011	1.07851	0.0429335
NWMN_RS13555	fetB	iron export ABC transporter permease subunit FetB	NWMN_2352	8.5299	1.08123	0.0240403
NWMN_RS01585		hypothetical protein	NWMN_0281	2.36116	1.08542	0.0202192
NWMN_RS14150	crtQ	4,4'-diaponeurosporenoate glycosyltransferase	NWMN_2463	6.67067	1.08713	0.041242
NWMN_RS01565		DUF3113 family protein	NA	3.5753	1.09091	0.0072948
NWMN_RS12880		formimidoylglutamase	NWMN_2235	7.23586	1.09464	0.0366615
NWMN_RS05670		DUF3113 family protein	NA	3.59867	1.10016	0.0124756
NWMN_RS07310	pstA	phosphate ABC transporter permease PstA	NWMN_1298	4.10294	1.10228	0.0294494
NWMN_RS05250	purL	phosphoribosylformylglycinamidine synthase subunit PurL	NWMN_0937	8.64109	1.1042	0.00405407
NWMN_RS01730		phage tail protein	NWMN_0304	7.42065	1.11385	0.0128223
NWMN_RS12095		BCCT family transporter	NWMN_2089	9.22627	1.11524	0.0165389
NWMN_RS09235		YtxH domain-containing protein	NWMN_1645	7.77855	1.11775	0.0028833
NWMN_RS14545	arcC	carbamate kinase	NWMN_2531	6.08988	1.1199	0.0380573
NWMN_RS11895		mannitol-1-phosphate 5-dehydrogenase	NWMN_2060	7.52464	1.12157	0.0383445
predicted RNA 1833394-1833120	-	-	NA	7.36933	1.12791	0.0287483
NWMN_RS04410		thioredoxin family protein	NWMN_0779	4.20736	1.13096	0.0394168
NWMN_RS12225		hypothetical protein	NWMN_2112	1.91081	1.1415	0.0121663
NWMN_RS02015		hypothetical protein	NWMN_0356	2.77801	1.14447	0.0173113
NWMN_RS09840		glucosamine-6-phosphate isomerase	NWMN_1746	8.41375	1.14587	0.00294505
NWMN_RS10325		DUF3113 family protein	NA	4.46927	1.14642	0.00563002
NWMN_RS14680		hypothetical protein	NWMN_2557	5.97861	1.14644	0.0116554
NWMN_RS15480		putative holin-like toxin	NA	5.11423	1.14983	0.00322219
NWMN_RS10770	eap	extracellular adherence protein Eap/Map	NWMN_1872	9.76221	1.15147	0.042356
NWMN_RS08895		response regulator transcription factor	NWMN_1586	7.40893	1.15315	0.0300685
NWMN_RS04955		YjcG family protein	NWMN_0885	5.90753	1.16116	0.00770361
NWMN_RS01655		PBSX family phage terminase large subunit	NWMN_0289	6.61647	1.16388	0.0134736
NWMN_RS15260		lactococcin 972 family bacteriocin	NA	1.2674	1.16434	0.0283134
NWMN_RS10280		dUTP diphosphatase	NWMN_1796	3.99335	1.16596	0.03528
NWMN_RS03675		hypothetical protein	NWMN_0647	5.80299	1.16611	0.00339282
NWMN_RS04405		toprim domain-containing protein	NWMN_0778	4.83452	1.16742	0.0399149
NWMN_RS11825		SDR family oxidoreductase	NWMN_2048	7.44864	1.17349	0.00976287
predicted RNA 1141761-1141836	-	-	NA	4.72599	1.17451	0.0045175
NWMN_RS06995		aspartate kinase	NWMN_1239	3.89159	1.17481	0.0292119
NWMN_RS10160		hypothetical protein	NWMN_1777	6.52444	1.17847	0.00942863
NWMN_RS05645		conserved phage C-terminal domain-containing protein	NWMN_1003	4.05131	1.18192	0.0124239
NWMN_RS10315		DUF3310 domain-containing protein	NWMN_1801	3.47595	1.1833	0.0489729
NWMN_RS14755	hisF	imidazole glycerol phosphate synthase subunit HisF	NWMN_2571	4.70919	1.18456	0.0194817
NWMN_RS12855		amidohydrolase	NWMN_2230	5.839	1.18462	0.00221999
NWMN_RS01735		hypothetical protein	NWMN_0305	7.06059	1.18465	0.0141638
predicted RNA 1833793-1833541	-	-	NA	8.99004	1.1851	0.0134736
NWMN_RS12595	fdhD	formate dehydrogenase accessory sulfurtransferase FdhD	NWMN_2180	6.29512	1.18661	0.00239268
NWMN_RS00400		(S)-acetoin forming diacetyl reductase	NWMN_0071	9.51835	1.18756	0.00159999
NWMN_RS01715		hypothetical protein	NA	3.81469	1.18886	0.0354654
NWMN_RS03930		diacylglycerol kinase family lipid kinase	NWMN_0695	7.53898	1.18948	0.00776754
NWMN_RS09170		DUF948 domain-containing protein	NWMN_1632	8.51979	1.19021	0.00561286
NWMN_RS12680		SarA family transcriptional regulator	NWMN_2197	3.86999	1.19491	0.0205454
NWMN_RS01385		FtsX-like permease family protein	NWMN_0250	7.47197	1.19496	0.0112699
NWMN_RS11315	ilvB	biosynthetic-type acetolactate synthase large subunit	NWMN_1961	6.69679	1.19711	0.00604943
NWMN_RS08975		metal-dependent hydrolase	NWMN_1601	7.74897	1.20152	0.0099345
NWMN_RS02625		RidA family protein	NWMN_0460	9.65775	1.20406	0.00143479
NWMN_RS11885		BglG family transcription antiterminator	NWMN_2058	7.44317	1.20479	0.0336681
NWMN_RS10345		ATP-binding protein	NWMN_1804	5.40457	1.20587	0.0234765
NWMN_RS01530		hypothetical protein	NWMN_0273	4.67175	1.20636	0.0107884
NWMN_RS01890		YeiH family protein	NWMN_0333	6.4883	1.21223	0.000642523
NWMN_RS02985		ribulokinase	NWMN_0514	6.19869	1.21304	0.0187746
NWMN_RS11310	ilvD	dihydroxy-acid dehydratase	NWMN_1960	6.4038	1.21419	0.0225281
NWMN_RS06030		formyl peptide receptor-like 1 inhibitory protein	NWMN_1067	5.71651	1.21723	0.00490474
NWMN_RS02415		ABC transporter permease	NWMN_0427	1.71038	1.22006	0.0411827
NWMN_RS00955		ABC transporter substrate-binding protein	NWMN_0173	4.19515	1.22624	0.0044942
NWMN_RS09610		lantibiotic protection ABC transporter ATP-binding subunit	NWMN_1711	4.98802	1.22776	0.0432681
NWMN_RS09165		hypothetical protein	NWMN_1631	8.39412	1.22954	0.0358752
NWMN_RS01660		phage portal protein	NWMN_0290	6.69075	1.23144	0.00544123
NWMN_RS00305		DUF1648 domain-containing protein	NWMN_0053	5.21956	1.2324	0.00252765
NWMN_RS05740		RinA family phage transcriptional activator	NWMN_1013	3.70111	1.23425	0.016425
NWMN_RS01550		hypothetical protein	NA	1.15876	1.2401	0.0269334
NWMN_RS14650	asp1	accessory Sec system protein Asp1	NWMN_2551	3.64058	1.24117	0.00719165
NWMN_RS01545		ATP-binding protein	NWMN_0276	4.52557	1.24194	0.0247915
NWMN_RS03695		hypothetical protein	NWMN_0651	7.87316	1.24483	0.00178855
NWMN_RS01725		phage tail family protein	NWMN_0303	6.48959	1.24485	0.00888762
NWMN_RS04820		ABC transporter permease	NWMN_0857	9.74756	1.24618	0.0353221
NWMN_RS14080	feoB	ferrous iron transport protein B	NWMN_2450	4.40471	1.25059	0.00110723
NWMN_RS05680		DUF3310 domain-containing protein	NWMN_1007	2.51343	1.25176	0.0416473
NWMN_RS07005		threonine synthase	NWMN_1241	6.71005	1.25466	0.000971943
NWMN_RS13325		cation transporter	NWMN_2316	9.26692	1.25478	0.0168435
NWMN_RS08170		type II/IV secretion system protein	NWMN_1448	2.49711	1.25597	0.0101473
NWMN_RS03830		DM13 domain-containing protein	NWMN_0677	10.4096	1.25813	0.000952529
NWMN_RS10165		phage tail protein	NWMN_1778	5.97018	1.26298	0.0102746
NWMN_RS02460	gltB	glutamate synthase large subunit	NWMN_0436	7.74107	1.27508	0.0123973
NWMN_RS02465		glutamate synthase subunit beta	NWMN_0437	6.54513	1.27518	0.00680235
NWMN_RS07000		homoserine dehydrogenase	NWMN_1240	7.29652	1.27544	0.000320368
NWMN_RS06125		hypothetical protein	NA	5.15131	1.28056	0.0243289
NWMN_RS01975	metE	5-methyltetrahydropteroyltriglutamate--homocysteine S-methyltransferase	NWMN_0348	6.53089	1.28482	0.0008314
NWMN_RS05650		ATP-binding protein	NWMN_1004	4.49776	1.28541	0.0193414
NWMN_RS01540		conserved phage C-terminal domain-containing protein	NWMN_0275	4.07994	1.29658	0.00568439
NWMN_RS05615		DUF1108 family protein	NWMN_0997	3.3526	1.29909	0.0499339
NWMN_RS14010		pyruvate oxidase	NWMN_2438	10.3252	1.30016	0.00419636
NWMN_RS07320		phosphate ABC transporter substrate-binding protein PstS	NWMN_1300	2.96662	1.30786	0.0403774
NWMN_RS14645	asp2	accessory Sec system protein Asp2	NWMN_2550	3.55724	1.31123	0.00902605
NWMN_RS02630	spoVG	septation regulator SpoVG	NWMN_0461	7.71932	1.31325	0.00248731
NWMN_RS11600		hypothetical protein	NA	0.0322919	1.31983	0.0289345
NWMN_RS04830		ATP-binding cassette domain-containing protein	NWMN_0859	8.88627	1.32415	0.0289097
NWMN_RS13135		pyridoxamine 5'-phosphate oxidase family protein	NWMN_2282	8.52383	1.3324	0.00522053
NWMN_RS05655		hypothetical protein	NA	1.11733	1.33512	0.0304914
NWMN_RS12085		DUF2273 domain-containing protein	NWMN_2087	8.37086	1.33604	0.00905867
NWMN_RS12675		PH domain-containing protein	NWMN_2196	4.30894	1.33673	0.00405951
NWMN_RS10335		DUF3269 family protein	NA	4.7836	1.33734	0.00978082
NWMN_RS01665		minor capsid protein	NWMN_0291	6.26955	1.34046	0.0127565
NWMN_RS10765		MAP domain-containing protein	NA	5.08931	1.34133	0.0123121
NWMN_RS04855		ABC transporter permease	NWMN_0864	3.58246	1.34576	0.00276721
NWMN_RS13650		SDR family oxidoreductase	NWMN_2369	6.94617	1.34646	0.00754356
NWMN_RS14015		LrgB family protein	NWMN_2439	9.03967	1.34752	0.0110724
NWMN_RS04835		peptide ABC transporter substrate-binding protein	NWMN_0860	9.43589	1.35146	0.0212108
NWMN_RS05685		hypothetical protein	NWMN_1008	1.94264	1.35236	0.039967
NWMN_RS10170		phage tail family protein	NWMN_1779	4.98739	1.35563	0.00509214
NWMN_RS10360		hypothetical protein	NWMN_1807	5.54786	1.36257	0.00405951
NWMN_RS11890		PTS sugar transporter subunit IIA	NWMN_2059	4.99722	1.36381	0.00803179
NWMN_RS10260		hypothetical protein	NA	2.75763	1.36536	0.0309813
NWMN_RS10255		RinA family phage transcriptional activator	NWMN_1795	3.67184	1.36677	0.0127565
NWMN_RS14590		BglG family transcription antiterminator	NWMN_2539	4.688	1.36812	0.0194216
NWMN_RS13545		carboxylesterase/lipase family protein	NWMN_2350	7.5188	1.36893	0.00372048
NWMN_RS00990		PTS transporter subunit EIIC	NWMN_0177	6.92413	1.37211	0.00402894
NWMN_RS00455	deoD	purine-nucleoside phosphorylase	NWMN_0080	1.62293	1.37575	0.0288472
NWMN_RS00930		3-hydroxyacyl-CoA dehydrogenase/enoyl-CoA hydratase family protein	NWMN_0168	3.0126	1.37876	0.0365904
NWMN_RS12080		Asp23/Gls24 family envelope stress response protein	NWMN_2086	10.5506	1.3833	0.0038811
NWMN_RS03680		GNAT family N-acetyltransferase	NWMN_0648	5.51011	1.38483	0.0213218
NWMN_RS05635		hypothetical protein	NWMN_1001	4.63311	1.38579	0.0065
NWMN_RS14155		NAD(P)/FAD-dependent oxidoreductase	NWMN_2464	7.52597	1.38692	0.0390445
NWMN_RS06350		TM2 domain-containing protein	NWMN_1124	4.87532	1.38879	0.00441973
NWMN_RS04430		CsbD family protein	NWMN_0783	7.42462	1.39095	0.0165664
NWMN_RS14275		fructosamine kinase family protein	NWMN_2487	5.44075	1.39342	0.00570315
NWMN_RS13910		N-acetyltransferase	NWMN_2419	3.47097	1.39456	0.00224632
NWMN_RS05840		BppU family phage baseplate upper protein	NWMN_1032	5.91012	1.39569	0.00239802
NWMN_RS05675		hypothetical protein	NWMN_1006	1.3951	1.39795	0.0238518
NWMN_RS04825		ABC transporter ATP-binding protein	NWMN_0858	8.39291	1.40042	0.0162906
NWMN_RS04815		ABC transporter permease	NWMN_0856	7.81615	1.40225	0.0290327
NWMN_RS08885		hypothetical protein	NWMN_1584	5.17002	1.40881	0.00103631
NWMN_RS01410		NupC/NupG family nucleoside CNT transporter	NWMN_0255	2.58966	1.4132	0.0501165
NWMN_RS05660		DUF3269 family protein	NA	3.88296	1.41494	0.0137265
NWMN_RS10155		BppU family phage baseplate upper protein	NWMN_1776	6.49519	1.42327	0.00180129
NWMN_RS04345		histidine phosphatase family protein	NWMN_0768	5.33152	1.4278	0.000965267
NWMN_RS00690		YagU family protein	NWMN_0125	6.99685	1.42995	0.0453251
NWMN_RS01555		DUF3269 family protein	NA	3.83624	1.43822	0.0101473
NWMN_RS14885		HdeD family acid-resistance protein	NWMN_2597	3.5806	1.43873	0.0267868
NWMN_RS05085		ABC transporter substrate-binding protein	NWMN_0908	3.89653	1.44064	0.00513384
NWMN_RS10695		hypothetical protein	NWMN_1861	2.4129	1.44137	0.0204211
NWMN_RS10350		conserved phage C-terminal domain-containing protein	NWMN_1805	4.96545	1.44594	0.00333014
NWMN_RS14385		antibiotic biosynthesis monooxygenase	NWMN_2507	3.69737	1.44806	0.00310471
NWMN_RS10180		hypothetical protein	NWMN_1781	3.71204	1.453	0.0172508
NWMN_RS12725		2-hydroxyacid dehydrogenase family protein	NWMN_2205	9.17782	1.45607	0.0102113
NWMN_RS14240		alpha/beta hydrolase	NWMN_2480	8.92305	1.46091	0.0116897
NWMN_RS12685		helix-turn-helix transcriptional regulator	NWMN_2198	5.69209	1.46814	0.00132476
NWMN_RS01570		hypothetical protein	NWMN_0278	1.32276	1.47975	0.0466126
NWMN_RS07840	ebpS	elastin-binding protein EbpS	NWMN_1389	9.6724	1.48549	0.00263697
NWMN_RS01580		hypothetical protein	NWMN_0280	2.07195	1.4861	0.0183442
NWMN_RS14585		hypothetical protein	NWMN_2538	1.60621	1.48926	0.0424635
NWMN_RS05665		RusA family crossover junction endodeoxyribonuclease	NWMN_1005	3.77491	1.49178	0.0107884
NWMN_RS10340		hypothetical protein	NA	1.93644	1.49858	0.01663
predicted RNA 2505840-2504857	-	-	NA	13.3474	1.50313	0.00770361
NWMN_RS13355	hlgB	bi-component gamma-hemolysin HlgAB/HlgCB subunit B	NWMN_2320	5.46188	1.50941	0.0039466
NWMN_RS04075	raiA	ribosome-associated translation inhibitor RaiA	NWMN_0721	5.6671	1.51001	0.000779782
NWMN_RS04340		hypothetical protein	NWMN_0767	4.86471	1.51018	0.0106954
NWMN_RS05725		hypothetical protein	NA	2.33919	1.51065	0.0159611
NWMN_RS10265		transcriptional activator RinB	NA	1.46166	1.51734	0.0247915
NWMN_RS05995	sdhB	succinate dehydrogenase iron-sulfur subunit	NWMN_1062	9.14632	1.51755	0.0161098
NWMN_RS02990		NAD-dependent epimerase/dehydratase family protein	NWMN_0515	9.06727	1.52125	0.0322681
NWMN_RS05990	sdhA	succinate dehydrogenase flavoprotein subunit	NWMN_1061	11.2319	1.52622	0.0161751
NWMN_RS01105		GntR family transcriptional regulator	NWMN_0198	7.47589	1.5267	0.0107884
NWMN_RS01435		N-acetylmannosamine-6-phosphate 2-epimerase	NWMN_0260	5.75586	1.5385	0.0255589
NWMN_RS14655	secY2	accessory Sec system protein translocase subunit SecY2	NWMN_2552	4.18633	1.54285	0.00357244
NWMN_RS01780		N-acetylmuramoyl-L-alanine amidase	NWMN_0313	6.62398	1.55298	0.00276969
NWMN_RS10190		phage major tail protein, TP901-1 family	NWMN_1783	4.88042	1.55554	0.00482431
NWMN_RS13900		ring-cleaving dioxygenase	NWMN_2417	2.6035	1.55816	0.0240629
NWMN_RS10330		RusA family crossover junction endodeoxyribonuclease	NWMN_1803	4.65577	1.56297	0.00803179
predicted RNA 2276794-2276676	-	-	NA	5.25073	1.56378	0.0259606
NWMN_RS00475	phnE	phosphonate ABC transporter, permease protein PhnE	NWMN_0084	3.52548	1.56436	0.00122951
NWMN_RS10115		N-acetylmuramoyl-L-alanine amidase	NWMN_1769	6.61981	1.57103	0.00239802
NWMN_RS09480		hypothetical protein	NWMN_1690	4.7251	1.57258	0.0322817
NWMN_RS12695		hypothetical protein	NA	4.25998	1.58202	0.00257458
NWMN_RS11345	leuD	3-isopropylmalate dehydratase small subunit	NWMN_1966	5.87458	1.58304	0.00677238
NWMN_RS02070		GlsB/YeaQ/YmgE family stress response membrane protein	NWMN_0366	9.42063	1.58907	0.000739023
NWMN_RS00665		DUF2294 domain-containing protein	NWMN_0120	6.39367	1.60244	0.00146618
NWMN_RS12655	ureG	urease accessory protein UreG	NWMN_2193	5.91291	1.60462	0.000140432
NWMN_RS12860		imidazolonepropionase	NWMN_2231	5.62512	1.60638	0.0218552
NWMN_RS10295		hypothetical protein	NWMN_1798	2.17395	1.60817	0.0203941
NWMN_RS10270		hypothetical protein	NA	2.25237	1.60965	0.0293426
NWMN_RS09615		S8 family serine peptidase	NWMN_1712	4.87423	1.60986	0.00236928
NWMN_RS13120		PTS sucrose transporter subunit IIBC	NWMN_2279	8.2661	1.61138	0.0332572
NWMN_RS04860		ABC transporter permease	NWMN_0865	2.3734	1.61759	0.0201569
NWMN_RS01500		helix-turn-helix domain-containing protein	NWMN_0269	4.1145	1.62073	0.00402344
NWMN_RS01595		hypothetical protein	NWMN_0282	1.312	1.62105	0.0234765
NWMN_RS01770		hypothetical protein	NWMN_0311	1.06696	1.62407	0.0458311
NWMN_RS02475	treP	PTS system trehalose-specific EIIBC component	NWMN_0438	9.85863	1.62945	0.0289345
NWMN_RS09650	lukE	bi-component leukocidin LukED subunit E	NWMN_1719	2.28091	1.63511	0.00239315
NWMN_RS01475		helix-turn-helix transcriptional regulator	NA	4.12007	1.6369	0.00387717
NWMN_RS01560		RusA family crossover junction endodeoxyribonuclease	NWMN_0277	3.76221	1.63999	0.0107884
NWMN_RS10320		hypothetical protein	NWMN_1802	2.13248	1.6415	0.021151
NWMN_RS15430		DUF1270 family protein	NA	1.09529	1.64179	0.0201851
NWMN_RS13775		E domain-containing protein	NWMN_2392	4.77101	1.64926	0.00325988
NWMN_RS06990		hypothetical protein	NWMN_1238	4.86457	1.65363	0.027616
NWMN_RS14160	crtO	glycosyl-4,4'-diaponeurosporenoate acyltransferase	NWMN_2465	3.45186	1.65445	0.0463679
NWMN_RS05700		hypothetical protein	NWMN_1010	1.25796	1.65814	0.0205911
NWMN_RS05630		single-stranded DNA-binding protein	NWMN_1000	4.31863	1.66111	0.0012172
NWMN_RS11340	leuC	3-isopropylmalate dehydratase large subunit	NWMN_1965	5.83189	1.66388	0.00153747
NWMN_RS12850		SDR family oxidoreductase	NWMN_2229	8.39937	1.66915	0.0218965
NWMN_RS14470		glutathione peroxidase	NWMN_2519	3.46486	1.68253	0.00153747
NWMN_RS12750	fdhF	formate dehydrogenase subunit alpha	NWMN_2210	11.3827	1.68409	0.00178855
NWMN_RS02135		general stress protein	NWMN_0377	6.05912	1.68664	0.0194216
NWMN_RS13835		DUF2188 domain-containing protein	NWMN_2406	5.16253	1.69996	0.00719165
NWMN_RS10775		sphingomyelin phosphodiesterase	NWMN_1873	4.75978	1.71088	0.00403593
NWMN_RS11350	ilvA	threonine ammonia-lyase IlvA	NWMN_1967	5.02361	1.71744	0.00572103
NWMN_RS14580	isaB	immunodominant staphylococcal antigen IsaB	NWMN_2537	4.2551	1.71881	0.000377667
NWMN_RS10690		YolD-like family protein	NWMN_1860	4.06299	1.7195	0.0036231
NWMN_RS10120		phage holin	NWMN_1770	1.86117	1.72254	0.00272299
NWMN_RS00430		lipopolysaccharide biosynthesis protein	NWMN_0076	6.43365	1.72575	0.000377667
NWMN_RS10365		single-stranded DNA-binding protein	NWMN_1808	5.26332	1.72765	0.000521024
NWMN_RS05985		succinate dehydrogenase cytochrome b558 subunit	NWMN_1060	6.87241	1.72881	0.0107615
NWMN_RS14870		DNA-binding protein	NWMN_2594	6.16555	1.7437	0.000952529
NWMN_RS13350	hlgC	bi-component gamma-hemolysin HlgCB subunit C	NWMN_2319	5.24573	1.74799	0.00474408
NWMN_RS10950		transcriptional activator RinB	NA	-0.284122	1.74837	0.0270994
NWMN_RS13540		APC family permease	NWMN_2349	7.91236	1.74894	0.00239315
NWMN_RS01525		single-stranded DNA-binding protein	NWMN_0272	4.35833	1.75191	0.00108221
NWMN_RS01745		DUF2977 domain-containing protein	NWMN_0307	3.73815	1.75648	0.0135803
NWMN_RS00670		NAD-dependent formate dehydrogenase	NWMN_0121	2.05372	1.76494	0.00384808
NWMN_RS04280	clfA	MSCRAMM family adhesin clumping factor ClfA	NWMN_0756	10.8265	1.7739	0.00898898
NWMN_RS13925		D-lactate dehydrogenase	NWMN_2422	9.11147	1.78247	0.0039466
NWMN_RS10130		BppU family phage baseplate upper protein	NWMN_1772	4.83338	1.78398	0.000560002
NWMN_RS10370		ATP-binding protein	NWMN_1809	4.90505	1.78606	0.00161139
NWMN_RS04850		dipeptide ABC transporter ATP-binding protein	NWMN_0863	1.32417	1.79087	0.00568439
NWMN_RS12660		urease accessory protein UreD	NWMN_2194	4.66329	1.79112	0.000422195
NWMN_RS01740		phage baseplate upper protein	NWMN_0306	7.55239	1.79504	0.00103941
NWMN_RS14830		SMP-30/gluconolactonase/LRE family protein	NWMN_2586	5.10974	1.80058	0.0128609
NWMN_RS04670		ornithine--oxo-acid transaminase	NWMN_0827	8.35675	1.81235	0.0383553
NWMN_RS13840		FUSC family protein	NWMN_2407	7.09713	1.81239	0.00533071
NWMN_RS01495		hypothetical protein	NA	2.25347	1.81268	0.0394168
NWMN_RS07835		hypothetical protein	NA	0.0144528	1.81849	0.0137532
NWMN_RS01490		phage antirepressor KilAC domain-containing protein	NWMN_0268	7.29035	1.83491	0.000636626
NWMN_RS01520		ATP-binding protein	NWMN_0271	4.86952	1.84089	0.00192432
NWMN_RS12620		acyl-CoA/acyl-ACP dehydrogenase	NWMN_2186	2.99154	1.84841	0.00248731
NWMN_RS06110	argF	ornithine carbamoyltransferase	NWMN_1078	2.27193	1.85917	0.0103748
NWMN_RS04315		hypothetical protein	NWMN_0763	5.21918	1.88206	7.8652e-05
NWMN_RS10780		hypothetical protein	NA	6.12201	1.88305	0.00841989
NWMN_RS11575		single-stranded DNA-binding protein	NWMN_2001	3.5871	1.88516	0.00360183
NWMN_RS12745		DUF1641 domain-containing protein	NWMN_2209	7.6917	1.893	0.000394261
NWMN_RS11480		response regulator transcription factor	NWMN_1984	3.62894	1.90063	0.000756008
NWMN_RS14360		hypothetical protein	NWMN_2502	0.751798	1.90112	0.0494196
NWMN_RS05130	sspC	staphostatin B	NWMN_0916	5.04947	1.90493	0.00102608
NWMN_RS14550	arcD	arginine-ornithine antiporter	NWMN_2532	5.36421	1.90936	0.0121514
NWMN_RS10310		hypothetical protein	NWMN_1800	2.9343	1.91146	0.0044779
NWMN_RS10375		DUF2483 family protein	NWMN_2621	3.33858	1.9157	0.00855107
NWMN_RS11060		phage antirepressor KilAC domain-containing protein	NWMN_1918	6.23183	1.92572	0.00100467
NWMN_RS09655		hypothetical protein	NWMN_1720	1.87867	1.93439	0.00367889
NWMN_RS10395		phage antirepressor KilAC domain-containing protein	NWMN_1811	7.02644	1.93876	0.000675867
NWMN_RS05135	sspB	cysteine protease staphopain B	NWMN_0917	5.72375	1.93989	0.00326133
NWMN_RS00440	sasD	cell-wall-anchored protein SasD	NWMN_0078	7.88797	1.93991	0.000560002
NWMN_RS14995	ssrS	6S RNA	NA	10.3643	1.94161	0.000269044
NWMN_RS00850		Gfo/Idh/MocA family oxidoreductase	NA	5.76042	1.94518	0.0399149
NWMN_RS01765		BppU family phage baseplate upper protein	NWMN_0310	5.11715	1.95144	0.000655212
NWMN_RS12645	ureE	urease accessory protein UreE	NWMN_2191	4.21641	1.95441	9.64015e-05
NWMN_RS01405		pseudouridine-5'-phosphate glycosidase	NWMN_0254	1.86073	1.95683	0.00261592
NWMN_RS09645	lukD	bi-component leukocidin LukED subunit D	NWMN_1718	2.61935	1.95831	0.00402894
NWMN_RS06115	arcC	carbamate kinase	NWMN_1079	2.59655	1.96094	0.0179093
NWMN_RS11325	ilvC	ketol-acid reductoisomerase	NWMN_1962	5.73549	1.96884	0.00122596
NWMN_RS13965	sdaAA	L-serine ammonia-lyase, iron-sulfur-dependent, subunit alpha	NWMN_2429	6.47524	1.98213	0.0057845
NWMN_RS10655		SLC13 family permease	NWMN_1854	7.67812	1.98518	0.0252943
NWMN_RS06925		hypothetical protein	NA	1.59617	1.99928	0.00572103
NWMN_RS14875		HoxN/HupN/NixA family nickel/cobalt transporter	NWMN_2595	6.89012	2.00001	4.37358e-05
NWMN_RS11335	leuB	3-isopropylmalate dehydrogenase	NWMN_1964	6.60668	2.02665	0.000736999
NWMN_RS05750		PBSX family phage terminase large subunit	NWMN_1015	5.07592	2.02918	0.000196109
NWMN_RS10245		PBSX family phage terminase large subunit	NWMN_1793	5.12435	2.03819	0.000124695
NWMN_RS01775		phage holin	NWMN_0312	1.84442	2.03936	0.00417719
NWMN_RS10240		phage portal protein	NWMN_1792	6.43748	2.03958	0.000655212
NWMN_RS00480	phnE	phosphonate ABC transporter, permease protein PhnE	NWMN_0085	3.62992	2.04302	0.000521507
NWMN_RS10230		hypothetical protein	NA	-0.405535	2.04844	0.0123975
NWMN_RS03360		SarA family transcriptional regulator	NWMN_0588	5.90795	2.0525	0.000523417
NWMN_RS05755		phage portal protein	NWMN_1016	6.43076	2.06451	0.000608306
NWMN_RS05745		terminase small subunit	NWMN_1014	2.6559	2.08287	0.00139658
NWMN_RS10385		hypothetical protein	NA	3.60501	2.08633	0.00143479
NWMN_RS05020		IDEAL domain-containing protein	NWMN_0896	4.05993	2.0892	0.000915949
NWMN_RS04310		hypothetical protein	NWMN_0762	5.47091	2.08981	0.000107607
NWMN_RS03115		protein VraX	NWMN_0542	4.23024	2.10295	0.000294526
NWMN_RS15885		hypothetical protein	NA	2.0606	2.11288	0.000918088
NWMN_RS05835		hypothetical protein	NWMN_1031	6.75798	2.11676	0.000113009
NWMN_RS05760		minor capsid protein	NWMN_1017	5.95763	2.12122	0.000551869
NWMN_RS06930		hypothetical protein	NWMN_1226	3.11971	2.13128	0.00192432
NWMN_RS11920	rocF	arginase	NWMN_2065	4.70353	2.16011	0.0240604
NWMN_RS12870		LysR family transcriptional regulator	NWMN_2233	2.23222	2.16091	0.0075174
NWMN_RS10235		minor capsid protein	NWMN_1791	5.91202	2.16143	0.000675867
NWMN_RS05815		hypothetical protein	NWMN_1027	4.14065	2.17154	0.000952529
NWMN_RS12650		urease accessory protein UreF	NWMN_2192	4.91775	2.17505	0.000377667
NWMN_RS01515		DUF2483 family protein	NWMN_2615	3.32081	2.18432	0.00254451
NWMN_RS08480		acetyl-CoA carboxylase biotin carboxylase subunit	NWMN_1507	7.96	2.20499	0.00547087
NWMN_RS15265		hypothetical protein	NWMN_0904	4.13994	2.2066	0.000345295
NWMN_RS11505		hypothetical protein	NWMN_1989	6.08739	2.21609	4.78391e-05
NWMN_RS12865	hutU	urocanate hydratase	NWMN_2232	4.15288	2.2193	0.0095533
NWMN_RS09365	sigS	RNA polymerase sigma factor SigS	NWMN_1668	-1.14713	2.22425	0.0383206
NWMN_RS10380		DUF1108 family protein	NWMN_1810	2.82376	2.22501	0.00304984
NWMN_RS01670		hypothetical protein	NA	1.31306	2.24197	0.00677238
NWMN_RS10405		helix-turn-helix transcriptional regulator	NA	2.26944	2.2491	0.000673143
NWMN_RS08470		divalent metal cation transporter	NWMN_1505	6.7905	2.25262	0.00368395
NWMN_RS01510		DUF1108 family protein	NWMN_0270	2.80896	2.25668	0.00293291
NWMN_RS06530	fmhC	FemA/FemB family glycyltransferase FmhC	NWMN_1158	4.40916	2.26898	6.1502e-05
NWMN_RS00290		oleate hydratase	NWMN_0050	5.32824	2.27023	0.0028666
NWMN_RS09475		DUF4352 domain-containing protein	NWMN_1689	8.26717	2.28008	0.0187746
NWMN_RS05730		transcriptional activator RinB	NA	1.32316	2.28792	0.00379035
NWMN_RS00485	phnC	phosphonate ABC transporter ATP-binding protein	NWMN_0086	2.72889	2.30173	0.000377667
NWMN_RS05820		hypothetical protein	NWMN_1028	7.77977	2.31195	8.68701e-05
NWMN_RS10250		terminase small subunit	NWMN_1794	2.61982	2.31758	0.00065379
NWMN_RS00825	ugpC	sn-glycerol-3-phosphate ABC transporter ATP-binding protein UgpC	NWMN_0151	5.25032	2.32596	0.034681
NWMN_RS08485		acetyl-CoA carboxylase biotin carboxyl carrier protein subunit	NWMN_1508	5.22476	2.3638	0.00360533
NWMN_RS01425		ROK family protein	NWMN_0258	4.66319	2.36749	0.0247915
NWMN_RS05795		HK97 gp10 family phage protein	NWMN_1023	6.03248	2.36908	0.000109619
NWMN_RS11130		ArgE/DapE family deacylase	NWMN_1929	6.0286	2.37455	0.000422732
NWMN_RS11330		2-isopropylmalate synthase	NWMN_1963	5.82378	2.38004	0.000123794
NWMN_RS12825		PTS transporter subunit EIIC	NWMN_2224	7.76042	2.39379	0.00405062
NWMN_RS15435		helix-turn-helix transcriptional regulator	NA	3.24824	2.41653	0.00331161
NWMN_RS10205		hypothetical protein	NWMN_1786	5.91134	2.43316	0.000292794
NWMN_RS05830		phage tail protein	NWMN_1030	6.49651	2.43585	0.000159291
NWMN_RS05825		phage tail family protein	NWMN_1029	5.01648	2.44011	0.00011049
NWMN_RS05775		phage major capsid protein	NWMN_1019	8.59598	2.45257	9.62448e-05
NWMN_RS06810	miaA	tRNA (adenosine(37)-N6)-dimethylallyltransferase MiaA	NWMN_1211	8.08756	2.45427	1.0406e-06
NWMN_RS09470		excalibur calcium-binding domain-containing protein	NWMN_1688	6.81073	2.4562	0.0035051
NWMN_RS14115	cwrA	cell wall inhibition responsive protein CwrA	NWMN_2456	0.788354	2.45758	0.00754356
NWMN_RS10220		phage major capsid protein	NWMN_1789	8.59609	2.45853	9.62448e-05
NWMN_RS01400		winged helix-turn-helix transcriptional regulator	NWMN_0253	0.827904	2.45922	0.0278373
NWMN_RS14555	argF	ornithine carbamoyltransferase	NWMN_2533	3.75142	2.46003	0.002176
NWMN_RS05790		hypothetical protein	NWMN_1022	5.86851	2.46508	0.000263585
NWMN_RS02275	spn	myeloperoxidase inhibitor SPIN	NWMN_0402	9.70724	2.47331	0.000338468
NWMN_RS00040	hutH	histidine ammonia-lyase	NWMN_0007	4.65372	2.48164	0.0287483
NWMN_RS00280		MFS transporter	NWMN_0048	8.01964	2.48244	0.000471199
NWMN_RS08475	pxpA	5-oxoprolinase subunit PxpA	NWMN_1506	5.56058	2.4848	0.000799744
NWMN_RS08490		biotin-dependent carboxyltransferase family protein	NWMN_1509	7.72876	2.49921	0.00467658
NWMN_RS10200		HK97 gp10 family phage protein	NWMN_1785	5.99158	2.50471	0.000103988
NWMN_RS08495	pxpB	5-oxoprolinase subunit PxpB	NWMN_1510	6.67756	2.50507	0.00568439
NWMN_RS14100		hypothetical protein	NWMN_2453	-0.613535	2.50952	0.0433385
NWMN_RS13505		ABC transporter permease	NWMN_2344	7.33068	2.54236	4.43476e-06
NWMN_RS00275		amidohydrolase	NWMN_0047	6.74788	2.55162	0.000968155
NWMN_RS05140	sspA	Glu-specific serine endopeptidase SspA	NWMN_0918	5.20411	2.55867	0.000530482
NWMN_RS05780		hypothetical protein	NWMN_1020	4.91334	2.58413	0.000566587
NWMN_RS14105	pruA	L-glutamate gamma-semialdehyde dehydrogenase	NWMN_2454	7.81551	2.61992	0.0467602
NWMN_RS01760		glucosaminidase domain-containing protein	NWMN_0309	6.35116	2.62381	0.000258806
NWMN_RS00635		hypothetical protein	NA	0.528682	2.6283	0.0102113
NWMN_RS01005		transcription antiterminator	NWMN_0179	0.755876	2.65569	0.0333468
NWMN_RS05785		phage head-tail connector protein	NWMN_1021	5.01356	2.68651	9.01571e-05
NWMN_RS14660	sasA	serine-rich repeat glycoprotein adhesin SasA	NWMN_2553	9.9913	2.6931	1.50318e-05
NWMN_RS11475		sensor histidine kinase KdpD	NWMN_1983	5.82882	2.71146	3.84426e-05
NWMN_RS14710		capsular polysaccharide biosynthesis protein CapA	NWMN_2563	1.59885	2.72189	0.0140498
NWMN_RS10215		hypothetical protein	NWMN_1788	4.86486	2.74592	0.000465125
NWMN_RS14085		ferrous iron transport protein A	NA	1.99366	2.7483	0.0409623
NWMN_RS05015		competence protein ComK	NWMN_0895	2.00175	2.76603	0.00547932
NWMN_RS09595		DUF4888 domain-containing protein	NWMN_1708	2.53784	2.77644	0.0045175
NWMN_RS09140		acetoin utilization protein AcuC	NWMN_1628	4.16464	2.7778	0.0262268
NWMN_RS10195		hypothetical protein	NWMN_1784	4.14585	2.79182	0.000205243
NWMN_RS01755		DUF2951 domain-containing protein	NWMN_0308	1.75417	2.81734	0.00239802
NWMN_RS10210		phage head-tail connector protein	NWMN_1787	4.97931	2.83124	3.09609e-05
NWMN_RS13975		PTS fructose transporter subunit IIC	NWMN_2431	6.51163	2.84237	0.00826771
NWMN_RS13970	sdaAB	L-serine ammonia-lyase, iron-sulfur-dependent subunit beta	NWMN_2430	3.6298	2.85924	0.0116552
NWMN_RS06815	hfq	RNA chaperone Hfq	NWMN_1212	5.31054	2.87971	9.90168e-07
NWMN_RS13815	gntK	gluconokinase	NWMN_2402	6.10459	2.88848	0.0297456
NWMN_RS14700		tyrosine-protein phosphatase	NWMN_2561	6.01091	2.88941	9.20167e-07
NWMN_RS13940		peptide ABC transporter permease	NWMN_2425	2.79179	2.89109	0.000461208
NWMN_RS14795		polysaccharide deacetylase family protein	NWMN_2579	6.94117	2.91239	8.76346e-07
NWMN_RS12625	yut	urea transporter	NWMN_2187	3.77914	2.92372	4.78391e-05
predicted RNA 1338850-1338956	-	-	NA	6.34823	2.93064	7.38959e-06
predicted RNA 2650806-2650708	-	-	NA	2.05764	2.94083	0.0194216
NWMN_RS06080	hyl	alpha-hemolysin	NWMN_1073	6.25538	2.94123	0.00239315
NWMN_RS09135		hypothetical protein	NWMN_1627	4.04473	2.94673	0.0394133
NWMN_RS05800		hypothetical protein	NWMN_1024	4.17363	2.95194	0.000655212
NWMN_RS09130	acsA	acetate--CoA ligase	NWMN_1626	5.90341	2.95627	0.0267523
predicted RNA 623358-623346	-	-	NA	0.851351	2.96526	0.00225994
NWMN_RS13520		ABC transporter ATP-binding protein	NWMN_2347	6.54344	2.96925	9.90168e-07
NWMN_RS00945		acyl CoA:acetate/3-ketoacid CoA transferase	NWMN_0171	3.39416	2.97512	0.0225281
NWMN_RS14475		hypothetical protein	NWMN_2520	1.01329	2.99378	9.62448e-05
NWMN_RS09560	splF	serine protease SplF	NWMN_1701	-0.377558	3.00703	0.00167141
NWMN_RS05770		DUF4355 domain-containing protein	NWMN_1018	5.55842	3.02795	0.00022073
NWMN_RS13515		ABC transporter permease	NWMN_2346	4.50626	3.02814	2.23061e-05
NWMN_RS13660		carboxymuconolactone decarboxylase family protein	NWMN_2371	8.95681	3.04043	0.000159206
NWMN_RS10225		DUF4355 domain-containing protein	NWMN_1790	4.93295	3.05857	0.000465125
NWMN_RS12640	ureC	urease subunit alpha	NWMN_2190	6.35357	3.07438	2.50764e-06
NWMN_RS05810		tail assembly chaperone	NWMN_1026	3.23337	3.09544	5.80894e-05
NWMN_RS05805		phage major tail protein, TP901-1 family	NWMN_1025	5.35387	3.10607	2.06019e-05
NWMN_RS14560	arcA	arginine deiminase	NWMN_2534	3.32348	3.12304	0.000166547
NWMN_RS01750		XkdX family protein	NA	0.348982	3.1331	0.0248968
NWMN_RS13820		GntR family transcriptional regulator	NWMN_2403	4.14795	3.14053	0.0288701
NWMN_RS00865	uhpT	hexose-6-phosphate:phosphate antiporter	NWMN_0158	4.83541	3.19882	0.013243
NWMN_RS13510		osmoprotectant ABC transporter substrate-binding protein	NWMN_2345	5.66435	3.2217	3.14904e-06
NWMN_RS01905		EfeM/EfeO family lipoprotein	NWMN_0336	2.74079	3.24011	0.00235388
NWMN_RS09430	pckA	phosphoenolpyruvate carboxykinase (ATP)	NWMN_1681	6.4306	3.26561	0.0169512
NWMN_RS06090		hypothetical protein	NWMN_1074	0.522265	3.27571	0.000938463
NWMN_RS00425		O-antigen ligase family protein	NWMN_0075	4.7121	3.34792	2.98862e-05
NWMN_RS01915		FTR1 family protein	NWMN_0338	5.79875	3.41241	1.51759e-06
NWMN_RS01835		PTS ascorbate transporter subunit IIC	NWMN_0322	6.56588	3.41637	0.0418598
NWMN_RS01910	efeB	deferrochelatase/peroxidase EfeB	NWMN_0337	5.50233	3.43783	1.89543e-06
NWMN_RS00490		phosphate/phosphite/phosphonate ABC transporter substrate-binding protein	NA	2.35388	3.43783	0.000636626
NWMN_RS05040		putative holin-like toxin	NA	2.40289	3.4394	1.48344e-05
NWMN_RS12015		hypothetical protein	NWMN_2074	5.14083	3.46501	0.0151113
NWMN_RS13415		type I toxin-antitoxin system Fst family toxin	NA	3.43618	3.48451	6.33753e-06
NWMN_RS12515	sarV	HTH-type transcriptional regulator SarV	NWMN_2167	3.95525	3.5257	2.00977e-05
NWMN_RS01845		PTS sugar transporter subunit IIA	NWMN_0324	5.03074	3.56153	0.0443071
NWMN_RS01420		N-acetylneuraminate lyase	NWMN_0257	3.09729	3.60974	0.0418598
NWMN_RS14705		polysaccharide biosynthesis tyrosine autokinase	NWMN_2562	4.64016	3.65023	7.8652e-05
NWMN_RS09570	splD	serine protease SplD	NWMN_1703	0.574685	3.66042	0.00143479
NWMN_RS01840		PTS sugar transporter subunit IIB	NWMN_0323	5.13681	3.70162	0.0358003
NWMN_RS12630		urease subunit gamma	NWMN_2188	3.77898	3.73507	0.00167249
NWMN_RS01415		sodium:solute symporter	NWMN_0256	4.42264	3.74793	0.0172508
NWMN_RS13935		ATP-binding cassette domain-containing protein	NWMN_2424	0.232898	3.75099	0.000422732
NWMN_RS05160		hypothetical protein	NA	0.912164	3.7862	0.000294526
NWMN_RS08865	gap	type I glyceraldehyde-3-phosphate dehydrogenase	NWMN_1580	5.06983	3.78873	0.0277361
NWMN_RS12635		urease subunit beta	NWMN_2189	4.1918	3.82619	9.74231e-06
NWMN_RS09310		proline dehydrogenase	NWMN_1658	3.87872	3.85379	0.0463609
NWMN_RS01850		BglG family transcription antiterminator	NWMN_0325	5.64145	3.8547	0.0284369
NWMN_RS06525		LysM peptidoglycan-binding domain-containing protein	NWMN_1157	4.1342	3.95812	9.90168e-07
NWMN_RS05155		MarR family transcriptional regulator	NWMN_0921	6.65287	3.99925	1.22874e-07
NWMN_RS09255	sasC	LPXTG-anchored repetitive surface protein SasC	NWMN_1649	6.86717	4.18314	4.7233e-08
NWMN_RS09580	splB	serine protease SplB	NWMN_1705	2.57908	4.25345	0.000182746
NWMN_RS12205		MAP domain-containing protein	NWMN_2109	3.37086	4.25961	0.000526725
NWMN_RS09585	splA	serine protease SplA	NWMN_1706	1.89854	4.29635	0.000323722
NWMN_RS09565	splE	serine protease SplE	NWMN_1702	0.802433	4.36704	2.94178e-05
NWMN_RS00420		glycosyltransferase family 4 protein	NWMN_0074	5.16469	4.37322	2.50764e-06
NWMN_RS09575	splC	serine protease SplC	NWMN_1704	1.43147	4.40779	0.000885914
NWMN_RS06940		low specificity L-threonine aldolase	NWMN_1228	5.18829	4.43496	3.62208e-06
NWMN_RS04840		ABC transporter substrate-binding protein	NWMN_0861	3.47105	4.53674	9.20167e-07
NWMN_RS04100		CHAP domain-containing protein	NWMN_0724	6.99176	4.84635	1.0355e-06
NWMN_RS00415		sugar transferase	NWMN_0073	4.78736	5.43764	7.0267e-05
NWMN_RS00410		NAD-dependent epimerase/dehydratase family protein	NWMN_0072	5.02802	5.87611	1.71977e-07
NWMN_RS11900		DUF1542 domain-containing protein	NWMN_2061	8.47239	5.91271	1.20889e-08
NWMN_RS12115	lacG	6-phospho-beta-galactosidase	NWMN_2093	6.24754	6.11211	4.6532e-07
NWMN_RS07590	ebh	hyperosmolarity resistance protein Ebh	NWMN_1345	10.5446	6.35027	1.20792e-10
NWMN_RS12120		PTS transporter subunit EIIC	NWMN_2094	5.81803	7.01096	2.90753e-07
NWMN_RS15905	lacA	galactose-6-phosphate isomerase subunit LacA	NWMN_2099	3.00913	7.16487	1.89543e-06
NWMN_RS12135	lacC	tagatose-6-phosphate kinase	NWMN_2097	3.65703	7.73461	2.52639e-05
NWMN_RS12125		PTS lactose/cellobiose transporter subunit IIA	NWMN_2095	2.17744	7.79154	1.06027e-06
NWMN_RS12130	lacD	tagatose-bisphosphate aldolase	NWMN_2096	4.70662	7.93452	4.78391e-05
NWMN_RS15900	lacB	galactose-6-phosphate isomerase subunit LacB	NWMN_2098	3.05759	8.24544	3.74532e-06
