# Supplementary material for: A Manganese-independent Aldolase Enables Staphylococcus aureus To Resist Host-imposed Metal Starvation
Source: mBio. 2023 Jan 4;14(1):e03223-22. doi: 10.1128/mbio.03223-22 (PMC9973326; doi:10.1128/mbio.03223-22)
Supplement: TABLE S3 [file mbio.03223-22-st003.xlsx]

## Sheet: Sheet1
NWMN_RS07595
NWMN_RS12680
NWMN_RS06525
NWMN_RS00420
NWMN_RS05155
NWMN_RS07600
NWMN_RS00415
NWMN_RS13875
NWMN_RS12685
NWMN_RS01215
NWMN_RS01100
NWMN_RS12640
NWMN_RS06530
NWMN_RS14705
NWMN_RS00480
NWMN_RS14710
NWMN_RS00425
NWMN_RS12625
NWMN_RS01910
NWMN_RS00475
NWMN_RS02275
NWMN_RS07610
NWMN_RS07605
NWMN_RS05100
NWMN_RS14700
NWMN_RS04300
NWMN_RS06815
NWMN_RS09255
NWMN_RS04100
NWMN_RS12630
NWMN_RS00410
NWMN_RS00430
NWMN_RS01095
NWMN_RS01220
NWMN_RS04840
NWMN_RS00315
NWMN_RS07465
NWMN_RS06150
NWMN_RS01905
NWMN_RS14645
NWMN_RS12515
NWMN_RS08470
NWMN_RS07590
NWMN_RS05905
NWMN_RS08480
NWMN_RS03985
NWMN_RS13935
NWMN_RS08475
NWMN_RS06940
NWMN_RS11900
NWMN_RS12645
NWMN_RS12635
NWMN_RS08495
NWMN_RS04295
NWMN_RS00300
NWMN_RS11125
NWMN_RS11120
NWMN_RS03715
NWMN_RS05900
NWMN_RS14275
NWMN_RS04870
NWMN_RS08485
NWMN_RS12035
NWMN_RS00485
NWMN_RS12655
NWMN_RS03990
NWMN_RS10810
NWMN_RS12205
NWMN_RS14660
NWMN_RS13940
NWMN_RS14365
NWMN_RS00620
NWMN_RS01445
NWMN_RS14795
NWMN_RS14655
NWMN_RS03090
NWMN_RS13335
NWMN_RS08490
NWMN_RS05015
NWMN_RS06810
NWMN_RS00335
NWMN_RS05915
NWMN_RS12660
NWMN_RS03995
NWMN_RS03355
NWMN_RS13925
NWMN_RS15265
NWMN_RS13870
NWMN_RS07470
NWMN_RS01225
NWMN_RS03040
NWMN_RS10775
NWMN_RS13355
NWMN_RS03035
NWMN_RS06095
NWMN_RS07895
NWMN_RS11760
NWMN_RS06145
NWMN_RS00710
NWMN_RS00555
NWMN_RS00655
NWMN_RS14640
NWMN_RS14630
NWMN_RS12935
NWMN_RS02325
NWMN_RS03705
NWMN_RS00705
NWMN_RS00700
NWMN_RS14160
NWMN_RS03695
NWMN_RS11885
NWMN_RS11890
NWMN_RS05085
NWMN_RS13545
NWMN_RS14885
NWMN_RS09610
NWMN_RS12880
NWMN_RS05080
NWMN_RS04280
NWMN_RS02135
NWMN_RS00435
NWMN_RS06995
NWMN_RS13555
NWMN_RS13650
NWMN_RS09480
NWMN_RS04340
NWMN_RS12615
NWMN_RS10770
NWMN_RS02715
NWMN_RS14150
NWMN_RS14385
NWMN_RS03830
NWMN_RS14585
NWMN_RS13350
NWMN_RS11825
NWMN_RS04430
NWMN_RS14155
